# Supplementary material for: Genes and functions from breast cancer signatures
Source: BMC Cancer. 2018 Apr 27;18:473. doi: 10.1186/s12885-018-4388-4 (PMC5921990; doi:10.1186/s12885-018-4388-4)
Supplement: Supplementary file 3 — Table S3. The number of signatures involved in each gene. In this table, for each signature gene, the number of signatures including this gene was counted. (CSV 29 kb) [file 12885_2018_4388_MOESM3_ESM.csv]

gene_name	signature_name	number_of_signature
MKI67	CCPS GGI97 IHC4 MBC PAM50 Pawitan Robust RS	8
MYBL2	GGI8 GGI97 MS14 p53 PAM50 Robust RS	7
CENPA	BCI GGI97 Mamma MBC MS14 Robust	6
CCNB1	CCPS GGI97 MS14 PAM50 Robust RS	6
RRM2	BCI GGI97 PAM50 Pawitan Robust	5
CDC2	CCPS GGI8 GGI97 Pawitan Robust	5
CDC20	CCPS GGI8 GGI97 PAM50 Robust	5
KPNA2	CCPS GGI8 GGI97 Robust Wang	5
MELK	GGI97 Mamma MS14 PAM50 Robust	5
PRC1	GGI97 Mamma Pawitan Robust SMS	5
BUB1B	BCI GGI97 Pawitan Robust	4
RACGAP1	BCI GGI97 MS14 Robust	4
BIRC5	CCPS Endo GGI97 PAM50	4
CCNE2	CCPS GGI97 Mamma Wang	4
GTSE1	CCPS GGI97 MBC Wang	4
UBE2S	Chang GGI97 MS14 Robust	4
CEP55	GGI97 MBC PAM50 Robust	4
CX3CR1	GGI97 HDPP MBC Robust	4
CMC2	GGI97 Mamma MS14 Robust	4
MLF1IP	GGI97 Pawitan Robust Wang	4
NUSAP1	GGI97 Mamma Pawitan Robust	4
PGK1	IGS Novel1 Novel2 Robust	4
SPP1	IR7 Novel1 Novel2 SDPP	4
DTL	Mamma Pawitan Robust SMS	4
IGL	Bcell MBC Novel2	3
IGLC2	Bcell IR7 Novel2	3
IL8	Bcell Novel1 Novel2	3
CCNA2	CCPS GGI97 Robust	3
CCNB2	CCPS GGI97 Robust	3
MAD2L1	CCPS GGI97 Robust	3
MCM6	CCPS Mamma Robust	3
STC2	Endo IGS p53	3
ASPM	GGI97 Pawitan Robust	3
BUB1	GGI97 MS14 Robust	3
CDCA3	GGI97 MBC Robust	3
CENPF	GGI97 PAM50 Pawitan	3
CYBRD1	GGI97 p53 Robust	3
ESPL1	GGI97 Olaf Pawitan	3
H2AFZ	GGI97 Pawitan Robust	3
KIF20A	GGI97 Pawitan Robust	3
KIF2C	GGI97 PAM50 Robust	3
NDC80	GGI97 Mamma PAM50	3
STARD13	GGI97 MBC Robust	3
GRB7	HDPP PAM50 RS	3
PNAS-4	IGS Novel1 Novel2	3
GAPDH	IGS Iwao Robust	3
ERBB4	IGS MBC Robust	3
EMP1	IGS LM Novel2	3
BCL2	IGS PAM50 RS	3
LRP2	IGS p53 Robust	3
ESR1	IHC4 PAM50 RS	3
PGR	IHC4 PAM50 RS	3
ERBB2	IHC4 PAM50 RS	3
ORC6L	Mamma MS14 PAM50	3
RFC4	Mamma MS14 SMS	3
SCUBE2	Mamma RS SMS	3
SLC2A3	Mamma Novel1 Novel2	3
STK32B	Mamma Olaf SMS	3
GZMA	MBC SDPP Tcell	3
RCAN1	MBC Novel2 Olaf	3
RGS4	MBC Multigene Novel2	3
TPM2	MBC Novel1 Novel2	3
HIST1H2BG	Novel1 Novel2 Pawitan	3
TREM1	Novel1 Novel2 Robust	3
SETBP1	Olaf Pawitan Robust	3
CXCL1	Bcell LM	2
CXCL2	Bcell IGS	2
IGH	Bcell Novel2	2
IGKC	Bcell Novel2	2
LOC391427	Bcell Novel2	2
HOXB13	BCI HI	2
IL17BR	BCI HI	2
NEK2	BCI Robust	2
CCNE1	CCPS PAM50	2
CDC25A	CCPS GGI97	2
CDC45L	CCPS Robust	2
CDC6	CCPS PAM50	2
CKS2	CCPS Robust	2
MCM2	CCPS GGI97	2
MCM4	CCPS GGI97	2
CALR	Chang Iwao	2
CYBA	Chang MBC	2
EST	Chang Iwao	2
MRPS12	Chang Pawitan	2
PRKR	Chang Olaf	2
SGSH	Chang Olaf	2
ZBTB20	Chang IGS	2
UBE2C	Endo PAM50	2
MGP	Endo IGS	2
AURKB	GGI97 Olaf	2
BRRN1	GGI97 p53	2
C20orf24	GGI97 Robust	2
CCT5	GGI97 Robust	2
CDCA8	GGI97 p53	2
CDKN3	GGI97 Robust	2
DDX39	GGI97 Robust	2
DKFZp762E1312	GGI97 Robust	2
DLG7	GGI97 Robust	2
EXO1	GGI97 PAM50	2
FEN1	GGI97 Wang	2
FLJ21062	GGI97 Robust	2
FOXM1	GGI97 MBC	2
GMPS	GGI97 Mamma	2
HMMR	GGI97 Robust	2
KIF4A	GGI97 Robust	2
MCM10	GGI97 MBC	2
PLK1	GGI97 Wang	2
POLQ	GGI97 Wang	2
SHMT2	GGI97 Robust	2
SLC7A5	GGI97 Robust	2
SPAG5	GGI97 Robust	2
TPX2	GGI97 Robust	2
TRIP13	GGI97 Robust	2
TROAP	GGI97 Robust	2
TTK	GGI97 Robust	2
ZWINT	GGI97 Robust	2
BMP4	HDPP Olaf	2
C7orf25	HDPP IGS	2
CD3D	HDPP Tcell	2
CXCR4	HDPP LM	2
DCBLD1	HDPP IGS	2
EPB41	HDPP MBC	2
ETS1	HDPP IGS	2
FLNC	HDPP MBC	2
GLRX2	HDPP Robust	2
GLTSCR1	HDPP Olaf	2
GRHL1	HDPP Olaf	2
KIAA1549	HDPP Vegran	2
LAT	HDPP Olaf	2
LTBP1	HDPP LM	2
MAP4	HDPP Wang	2
08-Mar	HDPP IGS	2
MFAP4	HDPP Pawitan	2
OSBPL3	HDPP Olaf	2
PLAC8	HDPP Tcell	2
PLAU	HDPP Novel2	2
RAC2	HDPP Tcell	2
STAT5A	HDPP Robust	2
STXBP1	HDPP Pawitan	2
KDELR3	IGS Olaf	2
NUDT5	IGS Olaf	2
ALG2	IGS Olaf	2
C10orf7	IGS Olaf	2
LDHA	IGS Iwao	2
SSR1	IGS Olaf	2
PSMA5	IGS MBC	2
PNKD	IGS MBC	2
SNRPN	IGS MBC	2
LARS	IGS MBC	2
WFDC2	IGS Olaf	2
AIM1	IGS Novel2	2
PBP	IGS Olaf	2
FLNB	IGS Novel2	2
DHRS4	IGS Olaf	2
CEBPD	IGS MBC	2
WEE1	IGS Vegran	2
CIRBP	IGS Robust	2
MAPT	IGS PAM50	2
ARHGDIB	Iwao Wang	2
GARS	Iwao Robust	2
PRDX1	Iwao Olaf	2
ANGPTL4	LM Novel2	2
CADM1	LM MBC	2
KIAA1199	LM Novel2	2
KLRC1	LM MBC	2
MMP1	LM Novel2	2
MYH10	LM MBC	2
VCAM1	LM MBC	2
MAGEA6	MAGEA Novel2	2
DIAPH3	Mamma MS14	2
ECT2	Mamma SMS	2
ESM1	Mamma Novel2	2
HRASLS	Mamma SDPP	2
MTDH	Mamma SMS	2
PALM2	Mamma MBC	2
ZNF533	Mamma SMS	2
ACTG2	MBC Olaf	2
ACTN1	MBC Novel2	2
C1orf116	MBC Novel2	2
CAPN2	MBC Wang	2
CLEC7A	MBC Olaf	2
GBP5	MBC p53	2
HIST1H2AE	MBC Novel2	2
HIST1H4H	MBC Novel2	2
PDGFD	MBC Pawitan	2
PTPN21	MBC Novel2	2
RUNX1	MBC Novel2	2
SORT1	MBC Novel2	2
SPOCK1	MBC Novel2	2
SRPX2	MBC Novel2	2
UBD	MBC Novel2	2
RFX7	Multigene Wang	2
EXOC7	Multigene Olaf	2
HAPLN1	Multigene Novel2	2
ZNF3	Multigene Novel2	2
AQP3	Novel1 Novel2	2
GCNT3	Novel1 Novel2	2
GREM1	Novel1 Novel2	2
IDI1	Novel1 Novel2	2
LYPDC1	Novel1 Novel2	2
MAGEA2	Novel1 Novel2	2
SCD	Novel1 Novel2	2
SEC23A	Novel1 Novel2	2
SERPINE1	Novel1 Novel2	2
SULF1	Novel1 Novel2	2
WASL	Novel1 Novel2	2
ZCCHC14	Novel1 Novel2	2
ADM	Novel2 SDPP	2
BHLHB2	Novel2 Olaf	2
CBX3	Novel2 Wang	2
GPRC5A	Novel2 Olaf	2
NF1	Novel2 Olaf	2
RAB5A	Novel2 Olaf	2
RGS2	Novel2 Olaf	2
SYNCRIP	Novel2 Vegran	2
TRA	Novel2 Tcell	2
C5orf3	Olaf Vegran	2
CACNG4	Olaf p53	2
ELOVL5	Olaf Robust	2
EVL	Olaf Robust	2
FOXC1	Olaf PAM50	2
NPY1R	Olaf p53	2
SUPT16H	Olaf Wang	2
TNFRSF7	Olaf Tcell	2
ANLN	PAM50 Pawitan	2
BAG1	PAM50 RS	2
MMP11	PAM50 RS	2
PTTG1	PAM50 Robust	2
UBE2T	PAM50 Pawitan	2
FXYD1	Pawitan Robust	2
GPR56	Pawitan Robust	2
IGF1	Pawitan Robust	2
KIAA0101	Pawitan Robust	2
RAI2	Robust SDPP	2
TNFSF12	Robust Wang	2
CD247	SDPP Tcell	2
CD48	SDPP Tcell	2
GIMAP5	SDPP Tcell	2
IGHD	Bcell	1
IGHG1	Bcell	1
IGHG3	Bcell	1
IGHM	Bcell	1
IGKV1D-13	Bcell	1
IGLJ3	Bcell	1
IGLL1	Bcell	1
LOC339562	Bcell	1
LOC388078	Bcell	1
LOC440871	Bcell	1
LOC91316	Bcell	1
MGC27165	Bcell	1
BRCA2	CCPS	1
CDKN2A	CCPS	1
CHEK1	CCPS	1
CKS1B	CCPS	1
E2F1	CCPS	1
MCM5	CCPS	1
RAD51	CCPS	1
ABL1	Chang	1
ACTR2	Chang	1
AD024	Chang	1
AK3	Chang	1
ALAS1	Chang	1
ALS2CR3	Chang	1
AP2S1	Chang	1
ATP5A1	Chang	1
ATP6V0D1	Chang	1
BAX	Chang	1
BRD2	Chang	1
CG1I	Chang	1
CGI-51	Chang	1
CHS1	Chang	1
CLK2	Chang	1
CLPTM1	Chang	1
CLTB	Chang	1
CRABP1	Chang	1
CSNK2B	Chang	1
CTBP1	Chang	1
CTNNA1	Chang	1
CUL1	Chang	1
DDB1	Chang	1
DDOST	Chang	1
DDX19	Chang	1
DICER1	Chang	1
DNAL4	Chang	1
DRAP1	Chang	1
EEF1A1	Chang	1
EIF4A1	Chang	1
EMP3	Chang	1
EP400	Chang	1
EPO	Chang	1
FCGRT	Chang	1
FIBP	Chang	1
FLII	Chang	1
FLJ21168	Chang	1
FRAG1	Chang	1
FUS	Chang	1
GAMT	Chang	1
GPX4	Chang	1
GRN	Chang	1
GTF2H2	Chang	1
HSD17B4	Chang	1
IF2	Chang	1
KIAA0138	Chang	1
KPNB2	Chang	1
LIM	Chang	1
LIMK2	Chang	1
LOC56270	Chang	1
LOXL1	Chang	1
LSM7	Chang	1
MGST3	Chang	1
MRPL12	Chang	1
MUC1	Chang	1
P4HB	Chang	1
PCBP1	Chang	1
PPP2R1A	Chang	1
PRIM2A	Chang	1
PRKDC	Chang	1
RAB31	Chang	1
RABAC1	Chang	1
RALY	Chang	1
RAP1GDS1	Chang	1
RBPMS	Chang	1
RER1	Chang	1
SDBCAG84	Chang	1
SDC4	Chang	1
SDF2	Chang	1
SFRS4	Chang	1
SLC25A1	Chang	1
STXBP2	Chang	1
TFAP4	Chang	1
U5-100K	Chang	1
UBE2M	Chang	1
VAPB	Chang	1
VWF	Chang	1
ZNF38	Chang	1
DHCR7	Endo	1
RBBP8	Endo	1
IL6ST	Endo	1
AZGP1	Endo	1
MET	GCN	1
HGF	GCN	1
13CDNA73	GGI97	1
BBS1	GGI97	1
BLM	GGI97	1
BM039	GGI97	1
CDK2	GGI97	1
CENPE	GGI97	1
DONSON	GGI97	1
FLJ10156	GGI97	1
FLJ20477	GGI97	1
FLJ20641	GGI97	1
FLJ21827	GGI97	1
FLJ23554	GGI97	1
HMGB3	GGI97	1
HSMPP8	GGI97	1
KIF11	GGI97	1
KNSL7	GGI97	1
LAMB2	GGI97	1
LMNB1	GGI97	1
MARS	GGI97	1
NUDT1	GGI97	1
OIP5	GGI97	1
ORMDL2	GGI97	1
RNASEH2A	GGI97	1
SESN1	GGI97	1
SIRT3	GGI97	1
STK6	GGI97	1
TIMELESS	GGI97	1
TTC10	GGI97	1
UBE2N	GGI97	1
ABCD4	HDPP	1
ADD3	HDPP	1
AFP	HDPP	1
AFTIPHILIN	HDPP	1
ALAS2	HDPP	1
ANPEP	HDPP	1
ARHGAP19	HDPP	1
ARIH2	HDPP	1
ATOH8	HDPP	1
ATP8B2	HDPP	1
AXIN2	HDPP	1
BIN3	HDPP	1
C11orf57	HDPP	1
C12orf29	HDPP	1
C14orf49	HDPP	1
C17orf68	HDPP	1
C6orf188	HDPP	1
C6orf190	HDPP	1
CASP6	HDPP	1
CD55	HDPP	1
CD69	HDPP	1
CDON	HDPP	1
CFL2	HDPP	1
CLCN7	HDPP	1
CLSTN3	HDPP	1
COL8A1	HDPP	1
COLEC12	HDPP	1
COMP	HDPP	1
CRMP1	HDPP	1
CYorf15B	HDPP	1
DDEF2	HDPP	1
DKFZp686E10196	HDPP	1
DMN	HDPP	1
DPYSL2	HDPP	1
DRCTNNB1A	HDPP	1
EDG5	HDPP	1
EDNRB	HDPP	1
ELMO3	HDPP	1
FAIM3	HDPP	1
FAM46A	HDPP	1
FAM89A	HDPP	1
FGF2	HDPP	1
FYN	HDPP	1
GAS7	HDPP	1
GPC3	HDPP	1
GPR172A	HDPP	1
GPX3	HDPP	1
GYPC	HDPP	1
HEMGN	HDPP	1
HHIP	HDPP	1
HMHA1	HDPP	1
HSPBP1	HDPP	1
IL17RD	HDPP	1
INHBA	HDPP	1
IRF6	HDPP	1
ITGA4	HDPP	1
ITM2A	HDPP	1
KIAA1754L	HDPP	1
KIAA1826	HDPP	1
KIRREL	HDPP	1
KLF9	HDPP	1
KPNA3	HDPP	1
LAD1	HDPP	1
LOC116143	HDPP	1
LOC133308	HDPP	1
LOC90624	HDPP	1
LONRF1	HDPP	1
LPGAT1	HDPP	1
LTBP4	HDPP	1
MAP7D3	HDPP	1
MED19	HDPP	1
MGC40579	HDPP	1
MLXIPL	HDPP	1
MTHFR	HDPP	1
NDN	HDPP	1
NLGN2	HDPP	1
NUDT9	HDPP	1
PDE2A	HDPP	1
PELI2	HDPP	1
PERLD1	HDPP	1
PEX11B	HDPP	1
PGM2L1	HDPP	1
PIM1	HDPP	1
PKP3	HDPP	1
PLXNA4B	HDPP	1
PPP1R14A	HDPP	1
PPP5C	HDPP	1
PRKCA	HDPP	1
PRSS12	HDPP	1
PTPRCAP	HDPP	1
PXDN	HDPP	1
RASIP1	HDPP	1
RBM5	HDPP	1
RBP4	HDPP	1
RFT1	HDPP	1
RNF166	HDPP	1
S100A11	HDPP	1
S100B	HDPP	1
SDPR	HDPP	1
SEMA6A	HDPP	1
SEMA7A	HDPP	1
SENP5	HDPP	1
SFRS5	HDPP	1
SH3BP5	HDPP	1
SH3KBP1	HDPP	1
SH3YL1	HDPP	1
SLC16A7	HDPP	1
SLC25A42	HDPP	1
SLC38A5	HDPP	1
SLK	HDPP	1
SNCA	HDPP	1
SNF1LK2	HDPP	1
SOCS1	HDPP	1
SOX10	HDPP	1
SPTBN2	HDPP	1
ST3GAL2	HDPP	1
ST6GALNAC6	HDPP	1
STARD4	HDPP	1
STON2	HDPP	1
TCF7	HDPP	1
TF	HDPP	1
TGFBR3	HDPP	1
TIGA1	HDPP	1
TLE4	HDPP	1
TMEFF1	HDPP	1
TSPAN7	HDPP	1
UBE2G1	HDPP	1
WDHD1	HDPP	1
ZAP70	HDPP	1
ZNF276	HDPP	1
ZNF281	HDPP	1
ZNF609	HDPP	1
ZNF690	HDPP	1
KIAA0436	IGS	1
AMMECR1	IGS	1
NOL8	IGS	1
DPF2	IGS	1
DKFZP564K0822	IGS	1
PLP2	IGS	1
MAPK14	IGS	1
HS2ST1	IGS	1
PDE8A	IGS	1
KIAA1287	IGS	1
LOC144233	IGS	1
ISGF3G	IGS	1
AGPS	IGS	1
C6orf107	IGS	1
LOC286505	IGS	1
GNPDA1	IGS	1
METTL2	IGS	1
FLJ11752	IGS	1
STK39	IGS	1
SCNM1	IGS	1
HSPC163	IGS	1
FLJ20530	IGS	1
THUMPD3	IGS	1
MGC45564	IGS	1
JTV1	IGS	1
NUP37	IGS	1
CSTF1	IGS	1
NSF	IGS	1
ATXN3	IGS	1
KIAA0276	IGS	1
CAP350	IGS	1
ETAA16	IGS	1
C11orf17	IGS	1
KLHL20	IGS	1
THEM2	IGS	1
CASP8	IGS	1
NUCKS	IGS	1
HAN11	IGS	1
FLJ12806	IGS	1
DBR1	IGS	1
RAD23B	IGS	1
CNOT4	IGS	1
STAM	IGS	1
PAK2	IGS	1
EIF4E2	IGS	1
ARPC5	IGS	1
CSNK2A1	IGS	1
DNAJC13	IGS	1
DNAPTP6	IGS	1
FLJ12439	IGS	1
TICAM2	IGS	1
FLJ90709	IGS	1
C9orf64	IGS	1
ICMT	IGS	1
TUBB	IGS	1
FLJ10774	IGS	1
C16orf33	IGS	1
SNX6	IGS	1
XPR1	IGS	1
RAB23	IGS	1
C10orf9	IGS	1
KIAA1600	IGS	1
C21orf86	IGS	1
FLJ37953	IGS	1
CLTC	IGS	1
COPB2	IGS	1
RNF8	IGS	1
PLAA	IGS	1
AFURS1	IGS	1
KIAA0052	IGS	1
FLJ10587	IGS	1
DNMT3A	IGS	1
DKFZP566D1346	IGS	1
C7orf36	IGS	1
C7orf2	IGS	1
FLJ13456	IGS	1
FLJ31795	IGS	1
SRP54	IGS	1
ELP4	IGS	1
ATIC	IGS	1
GTF3C3	IGS	1
NCE2	IGS	1
GSK3B	IGS	1
ALKBH	IGS	1
SCGN	IGS	1
NDEL1	IGS	1
VIL2	IGS	1
TOB2	IGS	1
NPD014	IGS	1
SWAP70	IGS	1
GTPBP1	IGS	1
PILRB	IGS	1
APLP2	IGS	1
TPD52	IGS	1
KLF10	IGS	1
PRSS16	IGS	1
C5orf18	IGS	1
DKFZP564D172	IGS	1
FAM53C	IGS	1
IER5	IGS	1
DUSP10	IGS	1
MGC4399	IGS	1
CYP4V2	IGS	1
CITED4	IGS	1
HSPA2	IGS	1
CD59	IGS	1
LOC80298	IGS	1
LOC255783	IGS	1
KIAA0146	IGS	1
CDW92	IGS	1
KIAA0792	IGS	1
LOC439994	IGS	1
MLF1	IGS	1
DHRS6	IGS	1
ELL2	IGS	1
ARGBP2	IGS	1
DKFZP586A0522	IGS	1
MGC15429	IGS	1
HNMT	IGS	1
IRX3	IGS	1
DKFZP564I0422	IGS	1
ERN1	IGS	1
DNAJB1	IGS	1
ETNK1	IGS	1
TMC4	IGS	1
MGC45840	IGS	1
LOC283481	IGS	1
LOC388279	IGS	1
NEBL	IGS	1
CG018	IGS	1
SGKL	IGS	1
MMP7	IGS	1
SERTAD1	IGS	1
SLC25A25	IGS	1
SH3BGRL	IGS	1
ECHDC2	IGS	1
MGC4251	IGS	1
LOC130576	IGS	1
NGFRAP1L1	IGS	1
MAST4	IGS	1
B7-H4	IGS	1
CHPT1	IGS	1
ZDHHC2	IGS	1
MAFF	IGS	1
FLJ39370	IGS	1
KIAA1217	IGS	1
LRPAP1	IGS	1
GOLGIN-67	IGS	1
SFPQ	IGS	1
GABARAPL1	IGS	1
LTF	IGS	1
C4orf7	IGS	1
HLA-F	IR7	1
LY9	IR7	1
TNFRSF17	IR7	1
XCL2	IR7	1
C1QA	IR7	1
115392	Iwao	1
24416	Iwao	1
AKT1	Iwao	1
ALDH2	Iwao	1
AP1M1	Iwao	1
APRT	Iwao	1
ATP5E	Iwao	1
BC013073	Iwao	1
BUP	Iwao	1
CCT3	Iwao	1
CFL1	Iwao	1
CGI-44	Iwao	1
COL6A3	Iwao	1
COX7C	Iwao	1
CPE	Iwao	1
CRR9p	Iwao	1
CTNNB1	Iwao	1
DAD1	Iwao	1
DSC92	Iwao	1
EFTU	Iwao	1
ENO1	Iwao	1
FLJ10298	Iwao	1
FLJ10422	Iwao	1
FLJ11373	Iwao	1
FLJ14309	Iwao	1
FLJ90245	Iwao	1
FXR1	Iwao	1
GNB2L1	Iwao	1
GPX1	Iwao	1
GPX-4	Iwao	1
GRP78	Iwao	1
GSTP1	Iwao	1
HDLC1	Iwao	1
HP12198	Iwao	1
IFI-6-16	Iwao	1
KIAA0945	Iwao	1
LMNA	Iwao	1
LOC63875	Iwao	1
LQF	Iwao	1
Ly-GDI	Iwao	1
MAD2L2	Iwao	1
MGC14327	Iwao	1
MRPS6	Iwao	1
MX1	Iwao	1
NDUFS3	Iwao	1
PPP4C	Iwao	1
R33729_1	Iwao	1
RAN	Iwao	1
Ref-1	Iwao	1
RL36a	Iwao	1
RL38	Iwao	1
RPN2	Iwao	1
S100A10	Iwao	1
SERPINA3	Iwao	1
SLC25A3	Iwao	1
SMS	Iwao	1
SOM172	Iwao	1
SYBL1	Iwao	1
T245	Iwao	1
TFAR19	Iwao	1
TIP47	Iwao	1
TRX	Iwao	1
TS58	Iwao	1
TUBA1	Iwao	1
TUBB1	Iwao	1
YSK1	Iwao	1
ABCC3	LM	1
ALDH3A1	LM	1
ARNT2	LM	1
ASMTL	LM	1
C10orf116	LM	1
C14orf139	LM	1
CASP1	LM	1
CNOT2	LM	1
COL6A1	LM	1
CSF2RA	LM	1
EFEMP1	LM	1
EPHX1	LM	1
EREG	LM	1
FSCN1	LM	1
GPR153	LM	1
GSN	LM	1
HLA-DPA1	LM	1
ID1	LM	1
IL13RA2	LM	1
ISG20	LM	1
KRTHB1	LM	1
KYNU	LM	1
LAPTM5	LM	1
LY6E	LM	1
MAN1A1	LM	1
MATN2	LM	1
MBNL2	LM	1
MBP	LM	1
MMP2	LM	1
MOCOS	LM	1
NEDD9	LM	1
NR2F1	LM	1
OLFML2A	LM	1
PARD6B	LM	1
PTGS2	LM	1
RARRES3	LM	1
ROBO1	LM	1
SOX4	LM	1
SPANXB1	LM	1
SPANXC	LM	1
SPARC	LM	1
STOM	LM	1
TNC	LM	1
MAGEA3	MAGEA	1
AA555029_RC	Mamma	1
ALDH4A1	Mamma	1
AP2B1	Mamma	1
AYTL2	Mamma	1
BBC3	Mamma	1
C20orf46	Mamma	1
C9orf30	Mamma	1
CDC42BPA	Mamma	1
CDCA7	Mamma	1
COL4A2	Mamma	1
DCK	Mamma	1
EBF4	Mamma	1
EGLN1	Mamma	1
EXT1	Mamma	1
FGF18	Mamma	1
FLT1	Mamma	1
GNAZ	Mamma	1
GPR126	Mamma	1
GPR180	Mamma	1
GSTM3	Mamma	1
IGFBP5	Mamma	1
JHDM1D	Mamma	1
LGP2	Mamma	1
LIN9	Mamma	1
LOC100131053	Mamma	1
LOC100288906	Mamma	1
LOC730018	Mamma	1
MMP9	Mamma	1
MS4A7	Mamma	1
NMU	Mamma	1
OXCT1	Mamma	1
PECI	Mamma	1
PITRM1	Mamma	1
QSCN6L1	Mamma	1
RAB6B	Mamma	1
RASSF7	Mamma	1
RECQL5	Mamma	1
RTN4RL1	Mamma	1
RUNDC1	Mamma	1
SERF1A	Mamma	1
TGFB3	Mamma	1
TSPYL5	Mamma	1
UCHL5	Mamma	1
WISP1	Mamma	1
ABCA3	MBC	1
ABCC4	MBC	1
ACSL3	MBC	1
ACSL5	MBC	1
ACTA2	MBC	1
ACVR1	MBC	1
ADAM8	MBC	1
ADAMTS12	MBC	1
ADORA2A	MBC	1
ADRBK2	MBC	1
AGPAT2	MBC	1
AHNAK	MBC	1
AIFM2	MBC	1
AIM2	MBC	1
ANKRD22	MBC	1
ANO1	MBC	1
ANXA7	MBC	1
AOC3	MBC	1
APOE	MBC	1
AQP1	MBC	1
ARNTL2	MBC	1
ASPHD2	MBC	1
ATL1	MBC	1
ATP8A1	MBC	1
BGN	MBC	1
BIRC3	MBC	1
BOC	MBC	1
BTN3A1	MBC	1
BTN3A3	MBC	1
BUB3	MBC	1
C10orf119	MBC	1
C11orf31	MBC	1
C11orf80	MBC	1
C12orf11	MBC	1
C12orf4	MBC	1
C1orf174	MBC	1
C1RL	MBC	1
C1S	MBC	1
C20orf108	MBC	1
C20orf194	MBC	1
C2CD2	MBC	1
C6orf150	MBC	1
C9orf3	MBC	1
C9orf46	MBC	1
C9orf72	MBC	1
C9orf89	MBC	1
CACHD1	MBC	1
CALD1	MBC	1
CAPN5	MBC	1
CASP10	MBC	1
CASS4	MBC	1
CAV1	MBC	1
CBS	MBC	1
CCDC15	MBC	1
CCDC69	MBC	1
CCDC88C	MBC	1
CD38	MBC	1
CD81	MBC	1
CDCP1	MBC	1
CHCHD1	MBC	1
CLEC2D	MBC	1
CNIH3	MBC	1
CNN2	MBC	1
CNPY4	MBC	1
COPS8	MBC	1
COPZ2	MBC	1
CSDA	MBC	1
CTNND2	MBC	1
CTSS	MBC	1
CUL2	MBC	1
DAAM1	MBC	1
DACT3	MBC	1
DAZAP1	MBC	1
DDAH1	MBC	1
DDR2	MBC	1
DDX50	MBC	1
DHX34	MBC	1
DLC1	MBC	1
DNAJC9	MBC	1
DRAM	MBC	1
DTX3L	MBC	1
E2F5	MBC	1
ECE2	MBC	1
EDN2	MBC	1
EDNRA	MBC	1
EFNA3	MBC	1
ELL	MBC	1
EME2	MBC	1
EMG1	MBC	1
ENDOD1	MBC	1
ENPP1	MBC	1
EPHA3	MBC	1
ERAP1	MBC	1
ERO1LB	MBC	1
ETV6	MBC	1
ETV7	MBC	1
EXTL2	MBC	1
FAM101B	MBC	1
FAM26F	MBC	1
FAM53B	MBC	1
FAM69B	MBC	1
FAM91A2	MBC	1
FAP	MBC	1
FBL	MBC	1
FBXL14	MBC	1
FBXW2	MBC	1
FERMT2	MBC	1
FHL1	MBC	1
FKBP9	MBC	1
FLNA	MBC	1
FOXJ2	MBC	1
FSTL1	MBC	1
GABPB2	MBC	1
GALM	MBC	1
GBP4	MBC	1
GLRX	MBC	1
GPC1	MBC	1
GRWD1	MBC	1
GSTA1	MBC	1
GTF2I	MBC	1
GYG1	MBC	1
H19	MBC	1
HEATR1	MBC	1
HERPUD1	MBC	1
HIST1H2AC	MBC	1
HIST1H4J	MBC	1
HLA-DOB	MBC	1
HSH2D	MBC	1
HSPA4	MBC	1
HSPC159	MBC	1
HSPG2	MBC	1
ICAM1	MBC	1
IFI30	MBC	1
IL12RB1	MBC	1
IL15	MBC	1
IL15RA	MBC	1
IL27RA	MBC	1
IL32	MBC	1
IPW	MBC	1
IQCG	MBC	1
IRF1	MBC	1
ISCU	MBC	1
ITGB5	MBC	1
ITGB7	MBC	1
KANK2	MBC	1
KATNAL1	MBC	1
KBTBD8	MBC	1
KCNMB1	MBC	1
KCTD1	MBC	1
KIAA1324L	MBC	1
KIDINS220	MBC	1
KLHDC10	MBC	1
KTELC1	MBC	1
LAG3	MBC	1
LAMA2	MBC	1
LAP3	MBC	1
LGR6	MBC	1
LIMS2	MBC	1
LIN28	MBC	1
LOC642031	MBC	1
LOC645166	MBC	1
LOC647979	MBC	1
LOC654342	MBC	1
LOC728264	MBC	1
LOH3CR2A	MBC	1
M6PR	MBC	1
MAGI3	MBC	1
MAGOHB	MBC	1
MAP2K1	MBC	1
MAPK7	MBC	1
MBOAT2	MBC	1
MDFI	MBC	1
ME2	MBC	1
MICB	MBC	1
MINPP1	MBC	1
MIRN155	MBC	1
MMGT1	MBC	1
MPRIP	MBC	1
MRTO4	MBC	1
MRVI1	MBC	1
MSRB3	MBC	1
MTSS1	MBC	1
MXRA7	MBC	1
MXRA8	MBC	1
MYH9	MBC	1
MYL9	MBC	1
MYLK	MBC	1
MYNN	MBC	1
NAV3	MBC	1
NBN	MBC	1
NCF1	MBC	1
NCOA1	MBC	1
NCRNA00086	MBC	1
NDUFV1	MBC	1
NFE2L3	MBC	1
NFKB2	MBC	1
NFKBIE	MBC	1
NME3	MBC	1
NME7	MBC	1
NOC3L	MBC	1
NOP16	MBC	1
NOP2	MBC	1
NOSTRIN	MBC	1
NPR2	MBC	1
NPR3	MBC	1
NR1H3	MBC	1
NSMCE4A	MBC	1
NUP93	MBC	1
OBSL1	MBC	1
OVOS2	MBC	1
PARP8	MBC	1
PARVA	MBC	1
PARVB	MBC	1
PCDH18	MBC	1
PCOLCE2	MBC	1
PCSK6	MBC	1
PDE5A	MBC	1
PERP	MBC	1
PHB2	MBC	1
PHF19	MBC	1
PICALM	MBC	1
PIM2	MBC	1
PLCL2	MBC	1
PLSCR3	MBC	1
PPA1	MBC	1
PPIF	MBC	1
PPP1R15B	MBC	1
PPP1R1B	MBC	1
PQBP1	MBC	1
PRICKLE1	MBC	1
PRR13	MBC	1
PSAP	MBC	1
PSMB10	MBC	1
PSMB2	MBC	1
PSMB8	MBC	1
PSMB9	MBC	1
PSMG4	MBC	1
PTPN6	MBC	1
PTPRZ1	MBC	1
PTRF	MBC	1
PUS1	MBC	1
RABGAP1	MBC	1
RAP2B	MBC	1
RARS	MBC	1
RASGEF1A	MBC	1
RCL1	MBC	1
RELB	MBC	1
RFX5	MBC	1
RGS1	MBC	1
RGS5	MBC	1
RILPL2	MBC	1
RIMKLB	MBC	1
RIT1	MBC	1
RNF207	MBC	1
RPS21	MBC	1
RTN4	MBC	1
SAV1	MBC	1
SCML1	MBC	1
SEC23IP	MBC	1
SEMA5A	MBC	1
SGPL1	MBC	1
SH3PXD2A	MBC	1
SIAH2	MBC	1
SKAP1	MBC	1
SLC2A6	MBC	1
SLC4A1AP	MBC	1
SLC4A3	MBC	1
SLC7A1	MBC	1
SLIT3	MBC	1
SMTN	MBC	1
SNAI2	MBC	1
SNHG12	MBC	1
SNX21	MBC	1
SOCS3	MBC	1
SOD2	MBC	1
SPATA5L1	MBC	1
SPEG	MBC	1
SPRED2	MBC	1
SRGN	MBC	1
STAMBPL1	MBC	1
STAT1	MBC	1
STYK1	MBC	1
TAGAP	MBC	1
TAGLN	MBC	1
TAP1	MBC	1
TAPBPL	MBC	1
TCOF1	MBC	1
TEAD4	MBC	1
TGFB1I1	MBC	1
THBS4	MBC	1
TIAL1	MBC	1
TIMP3	MBC	1
TLN2	MBC	1
TLR2	MBC	1
TMEM134	MBC	1
TMEM192	MBC	1
TMEM61	MBC	1
TNFAIP2	MBC	1
TNFRSF14	MBC	1
TNFRSF1B	MBC	1
TRABD	MBC	1
TRAF3	MBC	1
TRAFD1	MBC	1
TREX1	MBC	1
TSGA14	MBC	1
TTC28	MBC	1
TTC3	MBC	1
TUBG2	MBC	1
TYMP	MBC	1
TYSND1	MBC	1
UACA	MBC	1
UNQ2963	MBC	1
VPS24	MBC	1
VPS37D	MBC	1
VSNL1	MBC	1
WARS	MBC	1
XPNPEP1	MBC	1
ZCCHC24	MBC	1
ZCCHC9	MBC	1
ZFP42	MBC	1
ZFYVE1	MBC	1
ZMIZ2	MBC	1
ZNF20	MBC	1
ZNF385D	MBC	1
ZNF512B	MBC	1
PKMYT1	MS14	1
PRR11	MS14	1
TK1	MS14	1
CXCL13	Multigene	1
CLIC5	Multigene	1
RPS28	Multigene	1
SSX3	Multigene	1
HRBL	Multigene	1
PRRG3	Multigene	1
ABO	Multigene	1
PRTN3	Multigene	1
MATN1	Multigene	1
ABAT	Novel2	1
ABHD6	Novel2	1
ACOX1	Novel2	1
ACY1	Novel2	1
ADAM10	Novel2	1
ADFP	Novel2	1
AEBP1	Novel2	1
ALDH5A1	Novel2	1
ALDOAP2	Novel2	1
ALOX15	Novel2	1
ALPPL2	Novel2	1
AMD1	Novel2	1
AMY2A	Novel2	1
ANP32A	Novel2	1
ANXA2	Novel2	1
APOA1	Novel2	1
APOL3	Novel2	1
AVEN	Novel2	1
BAG3	Novel2	1
BMP7	Novel2	1
BUCS1	Novel2	1
C14orf111	Novel2	1
C14orf92	Novel2	1
C19orf6	Novel2	1
CA9	Novel2	1
CALML5	Novel2	1
CBFB	Novel2	1
CDC2L5	Novel2	1
CDC42EP4	Novel2	1
CDYL	Novel2	1
CLDN1	Novel2	1
CLIC4	Novel2	1
COL10A1	Novel2	1
CRLF1	Novel2	1
CSNK1G3	Novel2	1
CSPG2	Novel2	1
CTAG1B	Novel2	1
CTAG2	Novel2	1
CTGF	Novel2	1
CUL4B	Novel2	1
CXCL9	Novel2	1
CYP51A1	Novel2	1
CYTL1	Novel2	1
DBC1	Novel2	1
DDX31	Novel2	1
DDX51	Novel2	1
DKFZP586J0619	Novel2	1
DLGAP1	Novel2	1
DOK4	Novel2	1
EGLN3	Novel2	1
ELAVL2	Novel2	1
ENPEP	Novel2	1
F2RL1	Novel2	1
FAM12B	Novel2	1
FAS	Novel2	1
FASLG	Novel2	1
FDPS	Novel2	1
FLJ10407	Novel2	1
FLJ11004	Novel2	1
FLJ21934	Novel2	1
FN1	Novel2	1
FUT9	Novel2	1
GADD45B	Novel2	1
GCP2	Novel2	1
GMFB	Novel2	1
GPR20	Novel2	1
GZMH	Novel2	1
H2BFL	Novel2	1
HES1	Novel2	1
HIF1A	Novel2	1
HIST1H1C	Novel2	1
HIST1H2BB	Novel2	1
HIST1H2BE	Novel2	1
HIST1H2BF	Novel2	1
HIST1H2BH	Novel2	1
HIST1H2BI	Novel2	1
HIST1H2BO	Novel2	1
HIST1H3C	Novel2	1
HIST1H3D	Novel2	1
HIST1H3G	Novel2	1
HMGCR	Novel2	1
HUS1	Novel2	1
HYAL1	Novel2	1
IBSP	Novel2	1
IFNA2	Novel2	1
IL13RA1	Novel2	1
IL1RAP	Novel2	1
IL24	Novel2	1
ITGB6	Novel2	1
JAG1	Novel2	1
KCNA1	Novel2	1
KCNE4	Novel2	1
KIAA0217	Novel2	1
KIAA0406	Novel2	1
KLRD1	Novel2	1
KPNA1	Novel2	1
KRT6A	Novel2	1
LAMA4	Novel2	1
LMX1B	Novel2	1
LOC201501	Novel2	1
LOC442165	Novel2	1
LOC51035	Novel2	1
LOX	Novel2	1
LPA	Novel2	1
LPIN1	Novel2	1
LRRIQ2	Novel2	1
MAGEA12	Novel2	1
MCCC2	Novel2	1
MMP10	Novel2	1
MVK	Novel2	1
MYT1L	Novel2	1
NAT6	Novel2	1
NBR2	Novel2	1
NLGN4X	Novel2	1
NMD3	Novel2	1
NNMT	Novel2	1
NOX4	Novel2	1
NP	Novel2	1
NPC1L1	Novel2	1
PDE4D	Novel2	1
PDK1	Novel2	1
PFKP	Novel2	1
PHLDA2	Novel2	1
PLAUR	Novel2	1
PP1345	Novel2	1
PPEF1	Novel2	1
PPFIA4	Novel2	1
PSG1	Novel2	1
PTPN12	Novel2	1
RAB3B	Novel2	1
RBMS2	Novel2	1
RNF141	Novel2	1
RODH	Novel2	1
RPESP	Novel2	1
SCC-112	Novel2	1
SEC24A	Novel2	1
SERPINB2	Novel2	1
SLC25A30	Novel2	1
SLC27A5	Novel2	1
SLCO1B3	Novel2	1
SNAPC1	Novel2	1
SNF7DC2	Novel2	1
SSTR2	Novel2	1
STC1	Novel2	1
STMN2	Novel2	1
TAX1BP3	Novel2	1
TBC1D22B	Novel2	1
TGFB2	Novel2	1
TGFBI	Novel2	1
THBS1	Novel2	1
TIAM1	Novel2	1
TLE6	Novel2	1
TNFAIP1	Novel2	1
TNFRSF10B	Novel2	1
TRIM23	Novel2	1
TSC	Novel2	1
TSGA10	Novel2	1
TXNDC9	Novel2	1
U2AF1L1	Novel2	1
ULBP2	Novel2	1
UQCRC1	Novel2	1
VLDLR	Novel2	1
VMD2	Novel2	1
WFDC1	Novel2	1
WWTR1	Novel2	1
XCL1	Novel2	1
ZA20D1	Novel2	1
ZP2	Novel2	1
DAPK2	Olaf	1
ABCB8	Olaf	1
ABCD1	Olaf	1
ACTG1	Olaf	1
ADCK1	Olaf	1
ADCK4	Olaf	1
ADCY3	Olaf	1
AGTRAP	Olaf	1
AKAP1	Olaf	1
AKR1C1	Olaf	1
ALG1	Olaf	1
AMACR	Olaf	1
AP1G2	Olaf	1
APBB2	Olaf	1
APG10L	Olaf	1
ARAF1	Olaf	1
ARHGDIG	Olaf	1
ARID1A	Olaf	1
ARMC8	Olaf	1
ARNTL	Olaf	1
ASF1B	Olaf	1
ASH2L	Olaf	1
ASPSCR1	Olaf	1
ATP11A	Olaf	1
ATP5J2	Olaf	1
ATP6V1C2	Olaf	1
ATP6V1F	Olaf	1
B4GALT1	Olaf	1
B4GALT2	Olaf	1
BAK1	Olaf	1
BAMBI	Olaf	1
BCCIP	Olaf	1
BCKDHA	Olaf	1
BCL6	Olaf	1
BIRC7	Olaf	1
BMS1L	Olaf	1
BRAP	Olaf	1
BRD8	Olaf	1
C10orf33	Olaf	1
C10orf81	Olaf	1
C10orf97	Olaf	1
C13orf12	Olaf	1
C14orf122	Olaf	1
C14orf138	Olaf	1
C16orf34	Olaf	1
C18orf1	Olaf	1
C19orf33	Olaf	1
C1orf6	Olaf	1
C20orf121	Olaf	1
C20orf14	Olaf	1
C20orf18	Olaf	1
C20orf23	Olaf	1
C22orf8	Olaf	1
C4orf14	Olaf	1
C5orf19	Olaf	1
C6orf199	Olaf	1
C6orf79	Olaf	1
C9orf100	Olaf	1
C9orf25	Olaf	1
CACNA1H	Olaf	1
CARM1	Olaf	1
CCM2	Olaf	1
CCND3	Olaf	1
CCNL1	Olaf	1
CD1C	Olaf	1
CDC16	Olaf	1
CDC42EP1	Olaf	1
CDK2AP1	Olaf	1
CENPJ	Olaf	1
CHD8	Olaf	1
CHEK2	Olaf	1
CHST3	Olaf	1
CKAP1	Olaf	1
COL12A1	Olaf	1
COPB	Olaf	1
CORO1C	Olaf	1
CPM	Olaf	1
CPXM	Olaf	1
CREB3	Olaf	1
CRYBB2	Olaf	1
CSNK2A2	Olaf	1
CSPG6	Olaf	1
CXorf37	Olaf	1
CYLN2	Olaf	1
CYP1B1	Olaf	1
CYP27A1	Olaf	1
CYR61	Olaf	1
DAB2IP	Olaf	1
DDX56	Olaf	1
DEPDC6	Olaf	1
DGCR8	Olaf	1
DGKG	Olaf	1
DPP3	Olaf	1
DRG1	Olaf	1
DTYMK	Olaf	1
EDG4	Olaf	1
ENC1	Olaf	1
ENTPD7	Olaf	1
EP300	Olaf	1
EPHB3	Olaf	1
EPS8L2	Olaf	1
ESRRAP	Olaf	1
ETV5	Olaf	1
EXT2	Olaf	1
FAM20A	Olaf	1
FAM8A1	Olaf	1
FBXO17	Olaf	1
FBXO18	Olaf	1
FGA	Olaf	1
FGD1	Olaf	1
FNTA	Olaf	1
FNTB	Olaf	1
FOS	Olaf	1
FRAP1	Olaf	1
GALK2	Olaf	1
GBA	Olaf	1
GBF1	Olaf	1
GFPT2	Olaf	1
GNB4	Olaf	1
GNG11	Olaf	1
GPNMB	Olaf	1
GPRC5C	Olaf	1
GRM4	Olaf	1
GSDML	Olaf	1
HELLS	Olaf	1
HEMK1	Olaf	1
HESX1	Olaf	1
HIVEP1	Olaf	1
HOXB6	Olaf	1
HPS4	Olaf	1
IARS	Olaf	1
ICAM3	Olaf	1
INPP4B	Olaf	1
IPO4	Olaf	1
IQCB1	Olaf	1
KBTBD2	Olaf	1
KCND1	Olaf	1
KEAP1	Olaf	1
KIAA1117	Olaf	1
KIAA1618	Olaf	1
LASS2	Olaf	1
LDLR	Olaf	1
LENG8	Olaf	1
LEPREL1	Olaf	1
LMO4	Olaf	1
LRP5	Olaf	1
METAP1	Olaf	1
MICA	Olaf	1
MINA	Olaf	1
MKRN2	Olaf	1
MPHOSPH6	Olaf	1
MPP1	Olaf	1
MRPL2	Olaf	1
MRPL30	Olaf	1
MRPL37	Olaf	1
MRPS22	Olaf	1
MRPS30	Olaf	1
MRS2L	Olaf	1
MTMR2	Olaf	1
MTRF1	Olaf	1
MTX2	Olaf	1
MYBBP1A	Olaf	1
MYO5A	Olaf	1
MYO9A	Olaf	1
MYST1	Olaf	1
NANOG	Olaf	1
NDST2	Olaf	1
NDUFS1	Olaf	1
NFIB	Olaf	1
NFX1	Olaf	1
NICAL	Olaf	1
NIT1	Olaf	1
NMNAT1	Olaf	1
NPAS2	Olaf	1
NRD1	Olaf	1
NT5C2	Olaf	1
NT5M	Olaf	1
OAT	Olaf	1
OPTN	Olaf	1
ORC5L	Olaf	1
OSR1	Olaf	1
PABPC4	Olaf	1
PACSIN2	Olaf	1
PAFAH1B3	Olaf	1
PAFAH2	Olaf	1
PAPD1	Olaf	1
PCTP	Olaf	1
PDE9A	Olaf	1
PECR	Olaf	1
PEPD	Olaf	1
PEX6	Olaf	1
PGD	Olaf	1
PHB	Olaf	1
PHC1	Olaf	1
PHKG2	Olaf	1
PIGS	Olaf	1
PIK3C2B	Olaf	1
PITPNM2	Olaf	1
PKN3	Olaf	1
PLAGL2	Olaf	1
PLCB4	Olaf	1
PLXNA1	Olaf	1
PMS2L11	Olaf	1
PNKP	Olaf	1
POFUT2	Olaf	1
POLR1D	Olaf	1
PPIL1	Olaf	1
PRAF2	Olaf	1
PRKAB1	Olaf	1
PRKCH	Olaf	1
PRKCZ	Olaf	1
PRKWNK2	Olaf	1
PROCR	Olaf	1
PRPF18	Olaf	1
PRPSAP2	Olaf	1
PSCD2L	Olaf	1
PSD4	Olaf	1
PSME2	Olaf	1
PTP4A1	Olaf	1
PTPN13	Olaf	1
PTPNS1	Olaf	1
PTPRU	Olaf	1
RAB32	Olaf	1
RAD51C	Olaf	1
RASA3	Olaf	1
RASAL1	Olaf	1
RASL11B	Olaf	1
RASSF1	Olaf	1
RBM10	Olaf	1
KCTD11	Olaf	1
RHEB	Olaf	1
RHOBTB1	Olaf	1
RHOBTB3	Olaf	1
RKHD2	Olaf	1
RKHD3	Olaf	1
RNU3IP2	Olaf	1
RPP38	Olaf	1
RRAGC	Olaf	1
RSU1	Olaf	1
RWDD1	Olaf	1
SALL2	Olaf	1
SCAMP3	Olaf	1
SCRT2	Olaf	1
SEC14L2	Olaf	1
SF3A2	Olaf	1
SLC1A3	Olaf	1
SLC35B2	Olaf	1
SLC39A11	Olaf	1
SLC39A14	Olaf	1
SLC6A8	Olaf	1
SMU1	Olaf	1
SMURF2	Olaf	1
SMYD3	Olaf	1
SOX13	Olaf	1
SOX9	Olaf	1
SRC	Olaf	1
SRF	Olaf	1
SRI	Olaf	1
ST7	Olaf	1
STARD7	Olaf	1
SULT1A3	Olaf	1
SUMO4	Olaf	1
SUPT4H1	Olaf	1
SUSD2	Olaf	1
TAF1	Olaf	1
TBC1D1	Olaf	1
TBC1D16	Olaf	1
TBXA2R	Olaf	1
TCF3	Olaf	1
TCF8	Olaf	1
TCFL5	Olaf	1
TGIF2	Olaf	1
THAP8	Olaf	1
THUMPD2	Olaf	1
TIMM17B	Olaf	1
TIMM23	Olaf	1
TMEM25	Olaf	1
TNFSF5IP1	Olaf	1
TNRC18	Olaf	1
TOR1B	Olaf	1
TP53BP1	Olaf	1
TP53RK	Olaf	1
TPCN1	Olaf	1
TRIM41	Olaf	1
TRIP10	Olaf	1
TRIP6	Olaf	1
TTC14	Olaf	1
TUBGCP3	Olaf	1
TXNDC4	Olaf	1
UAP1	Olaf	1
UBAP2	Olaf	1
UBE1	Olaf	1
UBE2A	Olaf	1
UBTF	Olaf	1
UPF2	Olaf	1
USP12	Olaf	1
USP5	Olaf	1
UST	Olaf	1
VAV3	Olaf	1
CPAMD8	Olaf	1
WBP11	Olaf	1
WBSCR18	Olaf	1
WDR5B	Olaf	1
WDR8	Olaf	1
WISP2	Olaf	1
WNT5B	Olaf	1
XRN2	Olaf	1
ZA20D2	Olaf	1
ZDHHC14	Olaf	1
ZDHHC6	Olaf	1
ZNF160	Olaf	1
ZNF228	Olaf	1
ZNF259	Olaf	1
ZNF335	Olaf	1
ZNF346	Olaf	1
ZNF41	Olaf	1
ZNF502	Olaf	1
ZNF553	Olaf	1
AGR2	p53	1
CHAD	p53	1
DACH1	p53	1
DHRS2	p53	1
DNALI1	p53	1
FLJ12505	p53	1
HUMAUANTIG	p53	1
LAF4	p53	1
NY-BR-1	p53	1
SCGB3A1	p53	1
TFF1	p53	1
TFF3	p53	1
ACTR3B	PAM50	1
BLVRA	PAM50	1
CDH3	PAM50	1
CXXC5	PAM50	1
EGFR	PAM50	1
FGFR4	PAM50	1
FOXA1	PAM50	1
GPR160	PAM50	1
KRT14	PAM50	1
KRT17	PAM50	1
KRT5	PAM50	1
MDM2	PAM50	1
MIA	PAM50	1
MLPH	PAM50	1
MYC	PAM50	1
NAT1	PAM50	1
NUF2	PAM50	1
PHGDH	PAM50	1
SFRP1	PAM50	1
SLC39A6	PAM50	1
TMEM45B	PAM50	1
TYMS	PAM50	1
CBFA2T1	Pawitan	1
CDKN1C	Pawitan	1
CLDN7	Pawitan	1
COL14A1	Pawitan	1
DNM1	Pawitan	1
FAM43A	Pawitan	1
FCER1A	Pawitan	1
FLRT2	Pawitan	1
HOXA5	Pawitan	1
LHFP	Pawitan	1
NOPE	Pawitan	1
NOV	Pawitan	1
Pfs2	Pawitan	1
PTN	Pawitan	1
RHOJ	Pawitan	1
SCN7A	Pawitan	1
SLIT2	Pawitan	1
SPARCL1	Pawitan	1
TIMM17A	Pawitan	1
TOP2A	Pawitan	1
UHRF1	Pawitan	1
XPO5	Pawitan	1
ZNF367	Pawitan	1
EPHX2	Robust	1
STAT5B	Robust	1
KIF13B	Robust	1
PAK3	Robust	1
KIFC1	Robust	1
LRIG1	Robust	1
SEMA3G	Robust	1
CXCL12	Robust	1
KIF14	Robust	1
DLX2	Robust	1
C7	Robust	1
DIXDC1	Robust	1
BYSL	Robust	1
KIF23	Robust	1
EIF4EBP1	Robust	1
SLC25A12	Robust	1
TENC1	Robust	1
DARC	Robust	1
TACC3	Robust	1
NTRK2	Robust	1
DIRAS3	Robust	1
BTG2	Robust	1
TIMP4	Robust	1
CLEC3B	Robust	1
GOLT1B	Robust	1
RTN1	Robust	1
KIAA0999	Robust	1
RALA	Robust	1
SHCBP1	Robust	1
HNRPAB	Robust	1
ABCA8	Robust	1
HLF	Robust	1
CREBL2	Robust	1
ALDH1A1	Robust	1
PPARG	Robust	1
CD302	Robust	1
PLSCR4	Robust	1
MSH6	Robust	1
IGFBP6	Robust	1
MAB21L1	Robust	1
METTL7A	Robust	1
ERO1L	Robust	1
SQLE	Robust	1
C16orf80	Robust	1
THYN1	Robust	1
COQ9	Robust	1
TUBB3	Robust	1
HN1	Robust	1
CCL14	Robust	1
BTD	Robust	1
CIAPIN1	Robust	1
PNMA2	Robust	1
COX4NB	Robust	1
PSMD14	Robust	1
SYNE1	Robust	1
PTGER3	Robust	1
VILL	Robust	1
STK15	RS	1
Survivin	RS	1
GSTM1	RS	1
CD68	RS	1
CTSL2	RS	1
CD8A	SDPP	1
TRBV5-4	SDPP	1
CD52	SDPP	1
PLEK	SDPP	1
RUNX3	SDPP	1
LCP1	SDPP	1
F2RL2	SDPP	1
SLC40A1	SDPP	1
FRZB	SDPP	1
HOXA10	SDPP	1
ITGBL1	SDPP	1
OGN	SDPP	1
C21orf34	SDPP	1
ADRA2A	SDPP	1
CXCL14	SDPP	1
VGLL1	SDPP	1
C6orf168	SDPP	1
SNTG2	SDPP	1
ARHGAP15	Tcell	1
CCL5	Tcell	1
CCR2	Tcell	1
CCR7	Tcell	1
CD2	Tcell	1
CD53	Tcell	1
CORO1A	Tcell	1
CSF2RB	Tcell	1
CXorf9	Tcell	1
EVI2B	Tcell	1
FGL2	Tcell	1
GIMAP4	Tcell	1
GMFG	Tcell	1
GZMK	Tcell	1
HCLS1	Tcell	1
HEM1	Tcell	1
IL10RA	Tcell	1
IL2RG	Tcell	1
IL7R	Tcell	1
INPP5D	Tcell	1
IRF8	Tcell	1
ITK	Tcell	1
KIAA0053	Tcell	1
KLRK1	Tcell	1
LCK	Tcell	1
LCP2	Tcell	1
LPXN	Tcell	1
LTB	Tcell	1
PIK3CD	Tcell	1
PRG1	Tcell	1
PRKCB1	Tcell	1
PTPRC	Tcell	1
SAMSN1	Tcell	1
SCYA5	Tcell	1
SELL	Tcell	1
SELPLG	Tcell	1
SH2D1A	Tcell	1
SLA	Tcell	1
SLAMF1	Tcell	1
STAT4	Tcell	1
TRBC1	Tcell	1
CCDC123	Vegran	1
CDC14A	Vegran	1
CTNS	Vegran	1
DERL1	Vegran	1
FLJ20160	Vegran	1
GPR22	Vegran	1
GRHL2	Vegran	1
LAMA3	Vegran	1
LOC158402	Vegran	1
LOC340171	Vegran	1
NFE2L1	Vegran	1
P2RX1	Vegran	1
PEX19	Vegran	1
PITPNA	Vegran	1
PPP2CA	Vegran	1
PRKACA	Vegran	1
PSMD11	Vegran	1
SENP7	Vegran	1
SENP8	Vegran	1
SLC30A6	Vegran	1
SLC35A4	Vegran	1
STX1A	Vegran	1
ZNF146	Vegran	1
ABLIM1	Wang	1
ACACB	Wang	1
ACOT11	Wang	1
ANAPC15	Wang	1
ANKHD1	Wang	1
AP2A2	Wang	1
ATAD2	Wang	1
BCL2L14	Wang	1
BICD1	Wang	1
C3	Wang	1
CD44	Wang	1
CEP57	Wang	1
CLN8	Wang	1
CNKSR1	Wang	1
COL2A1	Wang	1
DUSP4	Wang	1
EEF1A2	Wang	1
ETV2	Wang	1
FKBP2	Wang	1
FUT3	Wang	1
GABRQ	Wang	1
GAS2	Wang	1
GFOD2	Wang	1
GOLM1	Wang	1
HDGFRP3	Wang	1
HIST1H4A	Wang	1
IL18	Wang	1
LST1	Wang	1
MGC2752	Wang	1
MMP23A	Wang	1
MYH2	Wang	1
MYRF	Wang	1
NCAPG2	Wang	1
NEFL	Wang	1
NEURL	Wang	1
OR12D2	Wang	1
ORC3	Wang	1
OTTHUMG00000180190	Wang	1
PARP4	Wang	1
PHF11	Wang	1
PPP1CC	Wang	1
PSMC2	Wang	1
RPS4XP3	Wang	1
RRNAD1	Wang	1
SAT1	Wang	1
SLC35A1	Wang	1
SMC4	Wang	1
TACC2	Wang	1
TESPA1	Wang	1
TMEM8A	Wang	1
TNFSF10	Wang	1
TNFSF13	Wang	1
UCKL1	Wang	1
YIF1A	Wang	1
ZCCHC8	Wang	1
ZFP36L2	Wang	1
ZNF362	Wang	1
