# Supplementary material for: Genes and functions from breast cancer signatures
Source: BMC Cancer. 2018 Apr 27;18:473. doi: 10.1186/s12885-018-4388-4 (PMC5921990; doi:10.1186/s12885-018-4388-4)
Supplement: Supplementary file 4 — Table S4. The number of common genes between every two signatures. A matrix of 33 signatures by 33 signatures with the number of common genes shared by every two signatures. (CSV 4 kb) [file 12885_2018_4388_MOESM4_ESM.csv]

	Bcell	BCI	CCPS	Chang	Endo	GCN	GGI8	GGI97	HDPP	HI	IGS	IHC4	IR7	Iwao	LM	MAGEA	Mamma	MBC	MS14	Multigene	Novel1	Novel2	Olaf	p53	PAM50	Pawitan	Robust	RS	SDPP	SMS	Tcell	Vegran	Wang
Bcell	20	0	0	0	0	0	0	0	0	0	1	0	1	0	1	0	0	1	0	0	1	6	0	0	0	0	0	0	0	0	0	0	0
BCI	0	7	0	0	0	0	0	4	0	2	0	0	0	0	0	0	1	1	2	0	0	0	0	0	1	2	5	0	0	0	0	0	0
CCPS	0	0	26	0	1	0	3	14	0	0	0	1	0	0	0	0	2	2	1	0	0	0	0	0	6	2	11	2	0	0	0	0	3
Chang	0	0	0	86	0	0	0	1	0	0	1	0	0	2	0	0	0	1	1	0	0	0	2	0	0	1	1	0	0	0	0	0	0
Endo	0	0	1	0	8	0	0	1	0	0	2	0	0	0	0	0	0	0	0	0	0	0	0	1	2	0	0	0	0	0	0	0	0
GCN	0	0	0	0	0	2	0	0	0	0	0	0	0	0	0	0	0	0	0	0	0	0	0	0	0	0	0	0	0	0	0	0	0
GGI8	0	0	3	0	0	0	4	4	0	0	0	0	0	0	0	0	0	0	1	0	0	0	0	1	2	1	4	1	0	0	0	0	1
GGI97	0	4	14	1	1	0	4	94	1	0	0	1	0	0	0	0	8	9	8	0	0	0	2	4	12	12	46	3	0	1	0	0	7
HDPP	0	0	0	0	0	0	0	1	158	0	4	0	0	0	2	0	0	3	0	0	0	1	5	0	1	2	3	1	0	0	3	1	1
HI	0	2	0	0	0	0	0	0	0	2	0	0	0	0	0	0	0	0	0	0	0	0	0	0	0	0	0	0	0	0	0	0	0
IGS	1	0	0	1	2	0	0	0	4	0	186	0	0	2	1	0	0	6	0	0	2	5	8	2	2	0	5	1	0	0	0	1	0
IHC4	0	0	1	0	0	0	0	1	0	0	0	4	0	0	0	0	0	1	0	0	0	0	0	0	4	1	1	4	0	0	0	0	0
IR7	1	0	0	0	0	0	0	0	0	0	0	0	7	0	0	0	0	0	0	0	1	2	0	0	0	0	0	0	1	0	0	0	0
Iwao	0	0	0	2	0	0	0	0	0	0	2	0	0	73	0	0	0	0	0	0	0	0	1	0	0	0	2	0	0	0	0	0	1
LM	1	0	0	0	0	0	0	0	2	0	1	0	0	0	54	0	0	4	0	0	0	4	0	0	0	0	0	0	0	0	0	0	0
MAGEA	0	0	0	0	0	0	0	0	0	0	0	0	0	0	0	2	0	0	0	0	0	1	0	0	0	0	0	0	0	0	0	0	0
Mamma	0	1	2	0	0	0	0	8	0	0	0	0	0	0	0	0	66	2	6	0	1	2	1	0	3	3	7	1	1	8	0	0	1
MBC	1	1	2	1	0	0	0	9	3	0	6	1	0	0	4	0	2	368	1	1	1	14	3	1	2	2	7	1	1	0	1	0	2
MS14	0	2	1	1	0	0	1	8	0	0	0	0	0	0	0	0	6	1	14	0	0	0	0	1	4	0	8	2	0	1	0	0	0
Multigene	0	0	0	0	0	0	0	0	0	0	0	0	0	0	0	0	0	1	0	14	0	3	1	0	0	0	0	0	0	0	0	0	1
Novel1	1	0	0	0	0	0	0	0	0	0	2	0	1	0	0	0	1	1	0	0	20	20	0	0	0	1	2	0	1	0	0	0	0
Novel2	6	0	0	0	0	0	0	0	1	0	5	0	2	0	4	1	2	14	0	3	20	225	6	0	0	1	2	0	2	0	1	1	1
Olaf	0	0	0	2	0	0	0	2	5	0	8	0	0	1	0	0	1	3	0	1	0	6	355	2	1	2	3	0	0	1	1	1	1
p53	0	0	0	0	1	0	1	4	0	0	2	0	0	0	0	0	0	1	1	0	0	0	2	21	1	0	3	1	0	0	0	0	0
PAM50	0	1	6	0	2	0	2	12	1	0	2	4	0	0	0	0	3	2	4	0	0	0	1	1	50	5	9	10	0	0	0	0	0
Pawitan	0	2	2	1	0	0	1	12	2	0	0	1	0	0	0	0	3	2	0	0	1	1	2	0	5	48	16	1	0	2	0	0	1
Robust	0	5	11	1	0	0	4	46	3	0	5	1	0	2	0	0	7	7	8	0	2	2	3	3	9	16	127	3	1	2	0	0	3
RS	0	0	2	0	0	0	1	3	1	0	1	4	0	0	0	0	1	1	2	0	0	0	0	1	10	1	3	16	0	1	0	0	0
SDPP	0	0	0	0	0	0	0	0	0	0	0	0	1	0	0	0	1	1	0	0	1	2	0	0	0	0	1	0	26	0	4	0	0
SMS	0	0	0	0	0	0	0	1	0	0	0	0	0	0	0	0	8	0	1	0	0	0	1	0	0	2	2	1	0	8	0	0	0
Tcell	0	0	0	0	0	0	0	0	3	0	0	0	0	0	0	0	0	1	0	0	0	1	1	0	0	0	0	0	4	0	50	0	0
Vegran	0	0	0	0	0	0	0	0	1	0	1	0	0	0	0	0	0	0	0	0	0	1	1	0	0	0	0	0	0	0	0	27	0
Wang	0	0	3	0	0	0	1	7	1	0	0	0	0	1	0	0	1	2	0	1	0	1	1	0	0	1	3	0	0	0	0	0	71
