# Supplementary material for: Genes and functions from breast cancer signatures
Source: BMC Cancer. 2018 Apr 27;18:473. doi: 10.1186/s12885-018-4388-4 (PMC5921990; doi:10.1186/s12885-018-4388-4)
Supplement: Supplementary file 5 — Table S5. Function terms distribution among the signatures. A matrix with each of all signature genes against each of the 29 signatures to see how the function terms distribute among those signatures. Since no significantly enriched function terms were found for four signatures (HI, IHC4, Multigene and MAGEA), 29 of the 33 signatures were used for analysis. (CSV 194 kb) [file 12885_2018_4388_MOESM5_ESM.csv]

	term	Bcell	BCI	CCPS	Chang	Endo	GCN	GGI8	GGI97	HDPP	IGS	IR7	Iwao	LM	Mamma	MBC	MS14	Novel1	Novel2	Olaf	p53	PAM50	Pawitan	Robust	RS	SDPP	SMS	Tcell	Vegran	Wang
1	GO:0006955~immune response	yes	no	no	no	no	no	no	no	yes	no	yes	no	no	no	yes	no	no	no	no	no	no	no	no	no	yes	no	yes	no	no
2	hsa04621:NOD-like receptor signaling pathway	yes	no	no	no	no	no	no	no	no	no	no	no	no	no	no	no	no	no	no	no	no	no	no	no	no	no	no	no	no
3	GO:0042330~taxis	yes	no	no	no	no	no	no	no	yes	no	no	no	yes	no	no	no	no	yes	no	no	no	no	no	no	no	no	yes	no	no
4	GO:0006935~chemotaxis	yes	no	no	no	no	no	no	no	yes	no	no	no	yes	no	no	no	no	yes	no	no	no	no	no	no	no	no	yes	no	no
5	hsa04062:Chemokine signaling pathway	yes	no	no	no	no	no	no	no	no	no	no	no	no	no	no	no	no	no	no	no	no	no	no	no	no	no	yes	no	no
6	hsa04060:Cytokine-cytokine receptor interaction	yes	no	no	no	no	yes	no	no	no	no	no	no	no	no	no	no	no	yes	no	no	no	no	no	no	no	no	yes	no	no
7	GO:0007626~locomotory behavior	yes	no	no	no	no	no	no	no	yes	no	no	no	no	no	no	no	no	no	no	no	no	no	no	no	no	no	yes	no	no
8	GO:0006954~inflammatory response	yes	no	no	no	no	no	no	no	no	no	no	no	no	no	no	no	no	yes	no	no	no	no	yes	no	no	no	no	no	no
9	GO:0007610~behavior	yes	no	no	no	no	no	no	no	yes	no	no	no	no	no	no	no	no	yes	no	no	no	no	no	no	no	no	yes	no	no
10	GO:0009611~response to wounding	yes	no	no	no	no	no	no	no	no	no	no	no	yes	no	yes	no	no	yes	no	no	no	no	yes	yes	yes	no	no	no	no
11	GO:0006952~defense response	yes	no	no	no	no	no	no	no	yes	no	no	no	no	no	no	no	no	yes	no	no	no	no	no	no	no	no	yes	no	no
12	hsa05120:Epithelial cell signaling in Helicobacter pylori infection	yes	no	no	no	no	no	no	no	no	no	no	no	no	no	no	no	no	no	no	no	no	no	no	no	no	no	no	no	no
13	GO:0007010~cytoskeleton organization	no	yes	no	no	no	no	no	yes	no	yes	no	yes	yes	yes	yes	yes	no	no	no	no	yes	yes	yes	no	no	no	no	no	yes
14	GO:0022402~cell cycle process	no	yes	yes	no	yes	no	yes	yes	no	yes	no	yes	no	no	yes	yes	no	no	no	no	yes	yes	yes	yes	no	no	no	no	yes
15	GO:0000226~microtubule cytoskeleton organization	no	yes	no	no	no	no	no	yes	no	no	no	yes	no	yes	no	no	no	no	no	no	yes	yes	yes	no	no	no	no	no	no
16	GO:0007049~cell cycle	no	yes	yes	no	yes	no	no	yes	no	no	no	yes	no	no	yes	yes	no	no	yes	no	yes	yes	yes	no	no	no	no	no	yes
17	GO:0007017~microtubule-based process	no	yes	yes	no	no	no	no	yes	no	no	no	yes	no	no	no	no	no	no	no	no	yes	yes	yes	no	no	no	no	no	yes
18	GO:0051301~cell division	no	yes	yes	no	no	no	no	yes	no	no	no	no	no	no	no	yes	no	no	no	no	yes	yes	yes	no	no	no	no	no	yes
19	GO:0000278~mitotic cell cycle	no	yes	yes	no	yes	no	yes	yes	no	no	no	no	no	no	yes	yes	no	no	no	no	yes	yes	yes	no	no	no	no	no	yes
20	GO:0007346~regulation of mitotic cell cycle	no	yes	yes	no	yes	no	no	yes	no	no	no	no	no	no	no	no	no	no	no	no	yes	yes	yes	no	no	no	no	no	no
21	GO:0007067~mitosis	no	yes	yes	no	no	no	no	yes	no	no	no	no	no	no	no	yes	no	no	no	no	yes	yes	yes	no	no	no	no	no	no
22	GO:0000280~nuclear division	no	yes	yes	no	no	no	no	yes	no	no	no	no	no	no	no	yes	no	no	no	no	yes	yes	yes	no	no	no	no	no	no
23	GO:0000087~M phase of mitotic cell cycle	no	yes	yes	no	no	no	no	yes	no	no	no	no	no	no	no	yes	no	no	no	no	yes	yes	yes	no	no	no	no	no	no
24	GO:0048285~organelle fission	no	yes	yes	no	no	no	no	yes	no	no	no	no	no	no	no	yes	no	no	no	no	yes	yes	yes	no	no	no	no	no	no
25	GO:0022403~cell cycle phase	no	no	yes	no	yes	no	yes	yes	no	no	no	yes	no	no	no	yes	no	no	no	no	yes	yes	yes	yes	no	no	no	no	yes
26	hsa04110:Cell cycle	no	no	yes	no	no	no	no	yes	no	no	no	no	no	yes	no	yes	no	no	no	no	yes	yes	yes	no	no	no	no	no	no
27	GO:0000279~M phase	no	no	yes	no	no	no	yes	yes	no	no	no	no	no	no	no	yes	no	no	no	no	yes	yes	yes	no	no	no	no	no	yes
28	GO:0051726~regulation of cell cycle	no	no	yes	no	yes	no	no	yes	no	no	no	no	no	no	no	yes	no	no	yes	no	yes	yes	yes	no	no	no	no	no	no
29	GO:0051329~interphase of mitotic cell cycle	no	no	yes	no	yes	no	no	yes	no	no	no	no	no	no	no	no	no	no	no	no	yes	no	no	yes	no	no	no	no	no
30	GO:0051325~interphase	no	no	yes	no	yes	no	no	yes	no	no	no	no	no	no	no	no	no	no	no	no	yes	no	no	yes	no	no	no	no	no
31	GO:0006260~DNA replication	no	no	yes	no	no	no	no	yes	no	no	no	no	no	yes	no	yes	no	no	no	no	yes	yes	no	no	no	yes	no	no	yes
32	GO:0000075~cell cycle checkpoint	no	no	yes	no	yes	no	no	yes	no	no	no	no	no	no	no	no	no	no	no	no	yes	no	yes	no	no	no	no	no	no
33	GO:0006259~DNA metabolic process	no	no	yes	no	no	no	no	yes	no	no	no	no	no	yes	no	yes	no	no	yes	no	yes	yes	yes	no	no	no	no	no	yes
34	GO:0000079~regulation of cyclin-dependent protein kinase activity	no	no	yes	no	no	no	no	yes	no	no	no	no	no	no	no	no	no	no	no	no	no	no	yes	no	no	no	no	no	no
35	GO:0006261~DNA-dependent DNA replication	no	no	yes	no	no	no	no	yes	no	no	no	no	no	yes	no	no	no	no	no	no	no	no	no	no	no	no	no	no	no
36	GO:0006270~DNA replication initiation	no	no	yes	no	no	no	no	yes	no	no	no	no	no	yes	no	no	no	no	no	no	no	no	no	no	no	no	no	no	no
37	hsa04115:p53 signaling pathway	no	no	yes	no	no	no	no	yes	no	no	no	no	no	no	no	no	no	yes	no	no	yes	no	yes	no	no	no	no	no	no
38	GO:0006268~DNA unwinding during replication	no	no	yes	no	no	no	no	yes	no	no	no	no	no	no	no	no	no	no	no	no	no	no	no	no	no	no	no	no	no
39	GO:0032392~DNA geometric change	no	no	yes	no	no	no	no	yes	no	no	no	no	no	no	no	no	no	no	no	no	no	no	no	no	no	no	no	no	no
40	GO:0032508~DNA duplex unwinding	no	no	yes	no	no	no	no	yes	no	no	no	no	no	no	no	no	no	no	no	no	no	no	no	no	no	no	no	no	no
41	GO:0045859~regulation of protein kinase activity	no	no	yes	no	no	yes	no	yes	no	no	no	no	no	no	no	no	no	no	no	no	no	no	no	no	no	no	no	no	no
42	GO:0051327~M phase of meiotic cell cycle	no	no	yes	no	no	no	no	yes	no	no	no	no	no	no	no	no	no	no	no	no	no	no	yes	no	no	no	no	no	no
43	GO:0007126~meiosis	no	no	yes	no	no	no	no	yes	no	no	no	no	no	no	no	no	no	no	no	no	no	no	yes	no	no	no	no	no	no
44	GO:0051321~meiotic cell cycle	no	no	yes	no	no	no	no	yes	no	no	no	no	no	no	no	no	no	no	no	no	no	no	yes	no	no	no	no	no	no
45	GO:0043549~regulation of kinase activity	no	no	yes	no	no	yes	no	no	no	no	no	no	no	no	no	no	no	no	no	no	no	no	no	no	no	no	no	no	no
46	GO:0051338~regulation of transferase activity	no	no	yes	no	no	yes	no	no	no	no	no	no	no	no	no	no	no	yes	no	no	no	no	no	no	no	no	no	no	no
47	GO:0010564~regulation of cell cycle process	no	no	yes	no	yes	no	no	yes	no	no	no	no	no	no	no	yes	no	no	no	no	yes	yes	yes	no	no	no	no	no	no
48	hsa04114:Oocyte meiosis	no	no	yes	no	no	no	no	yes	no	no	no	no	no	no	no	yes	no	no	no	no	yes	no	yes	no	no	no	no	no	no
49	GO:0031570~DNA integrity checkpoint	no	no	yes	no	no	no	no	yes	no	no	no	no	no	no	no	no	no	no	no	no	no	no	no	no	no	no	no	no	no
50	GO:0042325~regulation of phosphorylation	no	no	yes	no	no	yes	no	yes	yes	no	no	no	no	no	yes	no	no	yes	no	no	no	no	no	no	no	no	no	no	no
51	GO:0019220~regulation of phosphate metabolic process	no	no	yes	no	no	yes	no	yes	yes	no	no	no	no	no	yes	no	no	no	no	no	no	no	no	no	no	no	no	no	no
52	GO:0051174~regulation of phosphorus metabolic process	no	no	yes	no	no	yes	no	yes	yes	no	no	no	no	no	yes	no	no	no	no	no	no	no	no	no	no	no	no	no	no
53	hsa05200:Pathways in cancer	no	no	yes	no	no	yes	no	no	yes	no	no	no	no	yes	no	no	no	yes	no	no	yes	no	no	no	no	no	no	no	no
54	hsa04914:Progesterone-mediated oocyte maturation	no	no	yes	no	no	no	no	yes	no	no	no	no	no	no	no	yes	no	no	no	no	no	no	yes	yes	no	no	no	no	no
55	GO:0051438~regulation of ubiquitin-protein ligase activity	no	no	yes	no	no	no	no	yes	no	no	no	no	no	no	yes	no	no	no	no	no	yes	no	yes	no	no	no	no	no	no
56	GO:0042770~DNA damage response, signal transduction	no	no	yes	no	no	no	no	yes	no	no	no	no	no	no	no	no	no	no	no	no	no	no	no	no	no	no	no	no	no
57	GO:0051340~regulation of ligase activity	no	no	yes	no	no	no	no	yes	no	no	no	no	no	no	yes	no	no	no	no	no	yes	no	yes	no	no	no	no	no	no
58	hsa03030:DNA replication	no	no	yes	no	no	no	no	yes	no	no	no	no	no	no	no	no	no	no	no	no	no	no	no	no	no	no	no	no	no
59	GO:0000086~G2/M transition of mitotic cell cycle	no	no	yes	no	no	no	no	yes	no	no	no	no	no	no	no	no	no	no	no	no	yes	no	no	no	no	no	no	no	no
60	GO:0031396~regulation of protein ubiquitination	no	no	yes	no	no	no	no	yes	no	no	no	no	no	no	yes	no	no	no	no	no	yes	no	yes	no	no	no	no	no	no
61	GO:0008283~cell proliferation	no	no	yes	no	no	yes	no	yes	yes	no	no	no	yes	no	no	no	no	no	no	no	yes	yes	yes	yes	no	no	no	no	no
62	GO:0051052~regulation of DNA metabolic process	no	no	yes	yes	no	no	no	yes	no	no	no	no	no	no	no	no	no	no	no	no	no	no	yes	no	no	no	no	no	no
63	GO:0007127~meiosis I	no	no	yes	no	no	no	no	no	no	no	no	no	no	no	no	no	no	no	no	no	no	no	yes	no	no	no	no	no	no
64	GO:0007093~mitotic cell cycle checkpoint	no	no	yes	no	no	no	no	yes	no	no	no	no	no	no	no	no	no	no	no	no	no	no	yes	no	no	no	no	no	no
65	hsa05212:Pancreatic cancer	no	no	yes	no	no	no	no	no	no	no	no	no	no	no	no	no	no	no	no	no	no	no	no	no	no	no	no	no	no
66	GO:0000077~DNA damage checkpoint	no	no	yes	no	no	no	no	yes	no	no	no	no	no	no	no	no	no	no	no	no	no	no	no	no	no	no	no	no	no
67	GO:0006974~response to DNA damage stimulus	no	no	yes	yes	no	no	no	yes	no	no	no	no	no	no	no	no	no	no	no	no	no	no	no	no	no	no	no	no	yes
68	GO:0040007~growth	no	no	yes	no	no	no	no	yes	yes	no	no	no	yes	no	no	no	no	yes	no	no	yes	no	no	no	no	no	no	no	no
69	GO:0000082~G1/S transition of mitotic cell cycle	no	no	yes	no	no	no	no	no	no	no	no	no	no	no	no	no	no	no	no	no	yes	no	no	no	no	no	no	no	no
70	hsa05222:Small cell lung cancer	no	no	yes	no	no	no	no	yes	no	no	no	no	no	no	no	no	no	no	no	no	yes	no	no	no	no	no	no	no	no
71	GO:0031145~anaphase-promoting complex-dependent proteasomal ubiquitin-dependent protein catabolic process	no	no	yes	no	no	no	no	yes	no	no	no	no	no	no	yes	no	no	no	no	no	yes	no	yes	no	no	no	no	no	no
72	GO:0051352~negative regulation of ligase activity	no	no	yes	no	no	no	no	yes	no	no	no	no	no	no	yes	no	no	no	no	no	no	no	yes	no	no	no	no	no	no
73	GO:0051444~negative regulation of ubiquitin-protein ligase activity	no	no	yes	no	no	no	no	yes	no	no	no	no	no	no	yes	no	no	no	no	no	no	no	yes	no	no	no	no	no	no
74	GO:0031099~regeneration	no	no	yes	no	no	no	no	yes	no	yes	no	no	no	no	no	no	no	yes	no	no	yes	no	yes	yes	no	no	no	no	no
75	GO:0051439~regulation of ubiquitin-protein ligase activity during mitotic cell cycle	no	no	yes	no	no	no	no	yes	no	no	no	no	no	no	yes	no	no	no	no	no	yes	no	yes	no	no	no	no	no	no
76	GO:0010605~negative regulation of macromolecule metabolic process	no	no	yes	no	no	no	no	no	no	no	no	no	no	no	no	no	no	no	no	no	yes	no	no	no	no	no	no	no	no
77	GO:0031397~negative regulation of protein ubiquitination	no	no	yes	no	no	no	no	yes	no	no	no	no	no	no	yes	no	no	no	no	no	no	no	yes	no	no	no	no	no	no
78	GO:0048589~developmental growth	no	no	yes	no	no	no	no	no	yes	no	no	no	yes	no	no	no	no	no	no	no	yes	no	no	yes	no	no	no	no	no
79	GO:0043086~negative regulation of catalytic activity	no	no	yes	no	no	no	no	no	no	no	no	no	no	no	yes	no	no	yes	no	no	no	no	no	no	no	no	no	no	no
80	GO:0000085~G2 phase of mitotic cell cycle	no	no	yes	no	no	no	no	yes	no	no	no	no	no	no	no	no	no	no	no	no	no	no	no	no	no	no	no	no	yes
81	GO:0051319~G2 phase	no	no	yes	no	no	no	no	yes	no	no	no	no	no	no	no	no	no	no	no	no	no	no	no	no	no	no	no	no	yes
82	GO:0043161~proteasomal ubiquitin-dependent protein catabolic process	no	no	yes	no	no	no	no	yes	no	no	no	no	no	no	yes	no	no	no	no	no	yes	no	yes	no	no	no	no	no	no
83	GO:0010498~proteasomal protein catabolic process	no	no	yes	no	no	no	no	yes	no	no	no	no	no	no	yes	no	no	no	no	no	yes	no	yes	no	no	no	no	no	no
84	GO:0010604~positive regulation of macromolecule metabolic process	no	no	yes	no	no	no	no	no	no	no	no	no	no	no	no	no	no	no	yes	no	yes	no	no	no	no	no	no	no	no
85	GO:0031399~regulation of protein modification process	no	no	yes	no	no	no	no	yes	yes	no	no	no	no	no	yes	no	no	no	no	no	yes	yes	yes	no	no	no	no	no	no
86	GO:0043627~response to estrogen stimulus	no	no	yes	no	no	no	no	no	yes	no	no	no	no	no	yes	no	no	no	no	no	yes	no	no	yes	no	no	no	no	no
87	GO:0006310~DNA recombination	no	no	yes	no	no	no	no	yes	no	no	no	no	no	no	no	no	no	no	no	no	no	no	no	no	no	no	no	no	no
88	GO:0033554~cellular response to stress	no	no	yes	yes	no	no	no	yes	no	yes	no	no	no	no	no	no	no	no	no	no	no	no	no	no	no	no	no	no	yes
89	GO:0031400~negative regulation of protein modification process	no	no	yes	no	no	no	no	no	no	no	no	no	no	no	yes	no	no	no	no	no	no	no	yes	no	no	no	no	no	no
90	GO:0044092~negative regulation of molecular function	no	no	yes	no	no	no	no	no	no	no	no	no	no	no	yes	no	no	yes	no	no	no	no	no	no	no	no	no	no	no
91	GO:0045931~positive regulation of mitotic cell cycle	no	no	yes	no	no	no	no	no	no	no	no	no	no	no	no	no	no	no	no	no	no	no	yes	no	no	no	no	no	no
92	GO:0031577~spindle checkpoint	no	no	yes	no	no	no	no	yes	no	no	no	no	no	no	no	no	no	no	no	no	yes	no	yes	no	no	no	no	no	no
93	GO:0001556~oocyte maturation	no	no	yes	no	no	no	no	yes	no	no	no	no	no	no	no	no	no	no	no	no	no	no	yes	no	no	no	no	no	no
94	GO:0008285~negative regulation of cell proliferation	no	no	yes	yes	no	no	no	no	yes	no	no	no	yes	no	yes	no	no	yes	no	no	no	no	no	no	no	no	no	no	no
95	GO:0000080~G1 phase of mitotic cell cycle	no	no	yes	no	no	no	no	no	no	no	no	no	no	no	no	no	no	no	no	no	yes	no	no	no	no	no	no	no	no
96	GO:0000724~double-strand break repair via homologous recombination	no	no	yes	no	no	no	no	yes	no	no	no	no	no	no	no	no	no	no	no	no	no	no	no	no	no	no	no	no	no
97	GO:0000725~recombinational repair	no	no	yes	no	no	no	no	yes	no	no	no	no	no	no	no	no	no	no	no	no	no	no	no	no	no	no	no	no	no
98	GO:0051318~G1 phase	no	no	yes	no	no	no	no	no	no	no	no	no	no	no	no	no	no	no	no	no	yes	no	no	no	no	no	no	no	no
99	GO:0048599~oocyte development	no	no	yes	no	no	no	no	no	no	no	no	no	no	no	no	no	no	no	no	no	yes	no	no	yes	no	no	no	no	no
100	GO:0009994~oocyte differentiation	no	no	yes	no	no	no	no	no	no	no	no	no	no	no	no	no	no	no	no	no	yes	no	no	yes	no	no	no	no	no
101	GO:0032269~negative regulation of cellular protein metabolic process	no	no	yes	no	no	no	no	no	no	no	no	no	no	no	yes	no	no	no	no	no	no	no	yes	no	no	no	no	no	no
102	GO:0051248~negative regulation of protein metabolic process	no	no	yes	no	no	no	no	no	no	no	no	no	no	no	yes	no	no	no	no	no	no	no	yes	no	no	no	no	no	no
103	GO:0007131~reciprocal meiotic recombination	no	no	yes	no	no	no	no	no	no	no	no	no	no	no	no	no	no	no	no	no	no	no	no	no	no	no	no	no	no
104	GO:0042127~regulation of cell proliferation	no	no	yes	yes	yes	no	no	yes	yes	no	no	no	yes	no	yes	no	no	yes	no	no	yes	no	yes	no	no	no	yes	no	no
105	GO:0048545~response to steroid hormone stimulus	no	no	yes	no	no	no	no	no	no	no	no	no	no	no	yes	no	no	yes	yes	no	yes	no	no	yes	no	no	no	no	no
106	GO:0031100~organ regeneration	no	no	yes	no	no	no	no	no	no	no	no	no	no	no	no	no	no	no	no	no	no	no	yes	no	no	no	no	no	no
107	GO:0030330~DNA damage response, signal transduction by p53 class mediator	no	no	yes	no	no	no	no	no	no	no	no	no	no	no	no	no	no	no	no	no	no	no	no	no	no	no	no	no	no
108	GO:0032268~regulation of cellular protein metabolic process	no	no	yes	no	no	no	no	yes	no	no	no	no	no	no	yes	no	no	no	no	no	yes	no	yes	no	no	no	no	no	no
109	GO:0008156~negative regulation of DNA replication	no	no	yes	no	no	no	no	no	no	no	no	no	no	no	no	no	no	no	no	no	no	no	no	no	no	no	no	no	no
110	hsa05215:Prostate cancer	no	no	yes	no	no	no	no	no	no	no	no	yes	no	no	no	no	no	no	no	no	yes	no	no	no	no	no	no	no	no
111	GO:0048609~reproductive process in a multicellular organism	no	no	yes	yes	no	no	no	no	no	no	no	no	no	no	no	no	no	no	no	no	yes	no	yes	yes	no	no	no	no	no
112	GO:0032504~multicellular organism reproduction	no	no	yes	yes	no	no	no	no	no	no	no	no	no	no	no	no	no	no	no	no	yes	no	yes	yes	no	no	no	no	no
113	GO:0007569~cell aging	no	no	yes	no	no	no	no	no	no	no	no	no	no	no	no	no	no	no	no	no	no	no	no	no	no	no	no	no	no
114	GO:0007242~intracellular signaling cascade	no	no	yes	no	no	yes	no	no	yes	no	no	no	no	yes	yes	no	no	yes	yes	no	no	no	yes	no	no	no	yes	no	no
115	GO:0045449~regulation of transcription	no	no	yes	no	no	no	no	no	no	no	no	no	no	no	no	no	no	no	no	no	no	no	no	no	no	no	no	no	no
116	GO:0048477~oogenesis	no	no	yes	no	no	no	no	no	no	no	no	no	no	no	no	no	no	no	no	no	no	no	no	yes	no	no	no	no	no
117	GO:0006511~ubiquitin-dependent protein catabolic process	no	no	yes	no	no	no	no	no	no	no	no	no	no	no	no	no	no	no	no	no	yes	no	no	no	no	no	no	no	no
118	GO:0051053~negative regulation of DNA metabolic process	no	no	yes	no	no	no	no	no	no	no	no	no	no	no	no	no	no	no	no	no	no	no	no	no	no	no	no	no	no
119	GO:0000910~cytokinesis	no	no	yes	no	no	no	no	yes	no	no	no	no	no	no	no	no	no	no	no	no	no	yes	yes	no	no	no	no	no	no
120	GO:0003006~reproductive developmental process	no	no	yes	no	no	no	no	no	yes	no	no	no	yes	no	no	no	no	no	no	no	yes	no	no	yes	no	no	no	no	no
121	GO:0006281~DNA repair	no	no	yes	no	no	no	no	yes	no	no	no	no	no	no	no	no	no	no	no	no	no	no	no	no	no	no	no	no	no
122	GO:0045935~positive regulation of nucleobase, nucleoside, nucleotide and nucleic acid metabolic process	no	no	yes	no	no	no	no	no	no	no	no	no	no	no	no	no	no	no	yes	no	no	no	no	no	no	no	no	no	no
123	GO:0032355~response to estradiol stimulus	no	no	yes	no	no	no	no	no	yes	no	no	no	no	no	no	no	no	no	no	yes	no	no	no	no	no	no	no	no	no
124	GO:0045787~positive regulation of cell cycle	no	no	yes	no	no	no	no	yes	no	no	no	no	no	no	no	no	no	no	yes	no	yes	yes	yes	no	no	no	no	no	no
125	GO:0051173~positive regulation of nitrogen compound metabolic process	no	no	yes	no	no	no	no	no	no	no	no	no	no	no	no	no	no	no	yes	no	no	no	no	no	no	no	no	no	no
126	GO:0008380~RNA splicing	no	no	no	yes	no	no	no	no	no	no	no	no	no	no	no	no	no	no	no	no	no	no	no	no	no	no	no	no	no
127	GO:0006396~RNA processing	no	no	no	yes	no	no	no	no	no	no	no	no	no	no	no	no	no	no	no	no	no	no	no	no	no	no	no	no	no
128	GO:0007565~female pregnancy	no	no	no	yes	no	no	no	no	no	no	no	no	no	no	no	no	no	no	no	no	no	no	no	no	no	no	no	no	no
129	GO:0035234~germ cell programmed cell death	no	no	no	yes	no	no	no	no	no	no	no	no	no	no	no	no	no	no	no	no	no	no	no	no	no	no	no	no	no
130	GO:0010623~developmental programmed cell death	no	no	no	yes	no	no	no	no	no	no	no	no	no	no	no	no	no	no	no	no	no	no	no	no	no	no	no	no	no
131	GO:0008629~induction of apoptosis by intracellular signals	no	no	no	yes	no	no	no	no	no	no	no	no	no	no	no	no	no	no	no	no	no	no	no	no	no	no	no	no	no
132	GO:0006461~protein complex assembly	no	no	no	yes	no	no	no	no	no	no	no	no	no	no	no	no	no	no	no	no	yes	no	no	no	no	no	no	no	no
133	GO:0070271~protein complex biogenesis	no	no	no	yes	no	no	no	no	no	no	no	no	no	no	no	no	no	no	no	no	yes	no	no	no	no	no	no	no	no
134	GO:0065003~macromolecular complex assembly	no	no	no	yes	no	no	no	no	no	no	no	no	no	no	no	no	no	yes	no	no	no	yes	no	no	no	no	no	no	no
135	hsa05016:Huntington's disease	no	no	no	yes	no	no	no	no	no	no	no	yes	no	no	no	no	no	no	no	no	no	no	no	no	no	no	no	no	no
136	GO:0006308~DNA catabolic process	no	no	no	yes	no	no	no	no	no	no	no	no	no	no	no	no	no	no	no	no	no	no	no	no	no	no	no	no	no
137	GO:0000398~nuclear mRNA splicing, via spliceosome	no	no	no	yes	no	no	no	no	no	no	no	no	no	no	no	no	no	no	no	no	no	no	no	no	no	no	no	no	no
138	GO:0000375~RNA splicing, via transesterification reactions	no	no	no	yes	no	no	no	no	no	no	no	no	no	no	no	no	no	no	no	no	no	no	no	no	no	no	no	no	no
139	GO:0000377~RNA splicing, via transesterification reactions with bulged adenosine as nucleophile	no	no	no	yes	no	no	no	no	no	no	no	no	no	no	no	no	no	no	no	no	no	no	no	no	no	no	no	no	no
140	GO:0007276~gamete generation	no	no	no	yes	no	no	no	no	no	no	no	no	no	no	no	no	no	no	no	no	yes	no	no	yes	no	no	no	no	no
141	GO:0006275~regulation of DNA replication	no	no	no	yes	no	no	no	no	no	no	no	no	no	no	no	no	no	no	no	no	no	no	no	no	no	no	no	no	no
142	GO:0043933~macromolecular complex subunit organization	no	no	no	yes	no	no	no	yes	no	no	no	no	no	no	no	no	no	yes	no	no	yes	no	no	no	no	no	no	no	no
143	GO:0001775~cell activation	no	no	no	yes	no	no	no	no	yes	no	no	no	no	no	yes	no	no	no	no	no	no	no	no	no	yes	no	yes	no	no
144	GO:0007283~spermatogenesis	no	no	no	yes	no	no	no	no	no	no	no	no	no	no	no	no	no	no	no	no	no	no	no	no	no	no	no	no	no
145	GO:0048232~male gamete generation	no	no	no	yes	no	no	no	no	no	no	no	no	no	no	no	no	no	no	no	no	no	no	no	no	no	no	no	no	no
146	GO:0008354~germ cell migration	no	no	no	yes	no	no	no	no	no	no	no	no	no	no	no	no	no	no	no	no	no	no	no	no	no	no	no	no	no
147	GO:0019953~sexual reproduction	no	no	no	yes	no	no	no	no	no	no	no	no	no	no	no	no	no	no	no	no	yes	no	no	yes	no	no	no	no	no
148	GO:0006397~mRNA processing	no	no	no	yes	no	no	no	no	no	no	no	no	no	no	no	no	no	no	no	no	no	no	no	no	no	no	no	no	no
149	GO:0006754~ATP biosynthetic process	no	no	no	yes	no	no	no	no	no	no	no	no	no	no	no	no	no	no	no	no	no	no	no	no	no	no	no	no	no
150	GO:0016310~phosphorylation	no	no	no	yes	no	yes	no	no	no	yes	no	no	no	no	no	no	no	no	yes	no	no	no	no	no	no	no	yes	no	no
151	GO:0006793~phosphorus metabolic process	no	no	no	yes	no	yes	no	no	no	no	no	no	no	no	no	no	no	no	yes	no	no	no	no	no	no	no	yes	no	no
152	GO:0006796~phosphate metabolic process	no	no	no	yes	no	yes	no	no	no	no	no	no	no	no	no	no	no	no	yes	no	no	no	no	no	no	no	yes	no	no
153	GO:0060627~regulation of vesicle-mediated transport	no	no	no	yes	no	no	no	no	yes	no	no	no	no	no	no	no	no	no	no	no	no	no	no	no	no	no	no	no	no
154	GO:0009206~purine ribonucleoside triphosphate biosynthetic process	no	no	no	yes	no	no	no	no	no	no	no	no	no	no	no	no	no	no	no	no	no	no	no	no	no	no	no	no	no
155	GO:0009145~purine nucleoside triphosphate biosynthetic process	no	no	no	yes	no	no	no	no	no	no	no	no	no	no	no	no	no	no	no	no	no	no	no	no	no	no	no	no	no
156	GO:0009201~ribonucleoside triphosphate biosynthetic process	no	no	no	yes	no	no	no	no	no	no	no	no	no	no	no	no	no	no	no	no	no	no	no	no	no	no	no	no	no
157	hsa04310:Wnt signaling pathway	no	no	no	yes	no	no	no	no	no	no	no	no	no	no	no	no	no	no	no	no	no	no	no	no	no	no	no	no	no
158	GO:0009142~nucleoside triphosphate biosynthetic process	no	no	no	yes	no	no	no	no	no	no	no	no	no	no	no	no	no	no	no	no	no	no	no	no	no	no	no	no	no
159	GO:0046034~ATP metabolic process	no	no	no	yes	no	no	no	no	no	no	no	no	no	no	no	no	no	no	no	no	no	no	no	no	no	no	no	no	no
160	GO:0016071~mRNA metabolic process	no	no	no	yes	no	no	no	no	no	no	no	no	no	no	no	no	no	no	no	no	no	no	no	no	no	no	no	no	no
161	GO:0048678~response to axon injury	no	no	no	yes	no	no	no	no	no	no	no	no	no	no	no	no	no	no	no	no	yes	no	no	yes	no	no	no	no	no
162	GO:0045321~leukocyte activation	no	no	no	yes	no	no	no	no	yes	no	no	no	no	no	yes	no	no	no	no	no	no	no	no	no	yes	no	yes	no	no
163	GO:0000718~nucleotide-excision repair, DNA damage removal	no	no	no	yes	no	no	no	no	no	no	no	no	no	no	no	no	no	no	no	no	no	no	no	no	no	no	no	no	no
164	GO:0009152~purine ribonucleotide biosynthetic process	no	no	no	yes	no	no	no	no	no	no	no	no	no	no	no	no	no	no	no	no	no	no	no	no	no	no	no	no	no
165	GO:0009205~purine ribonucleoside triphosphate metabolic process	no	no	no	yes	no	no	no	no	no	no	no	no	no	no	no	no	no	no	no	no	no	no	no	no	no	no	no	no	no
166	GO:0009199~ribonucleoside triphosphate metabolic process	no	no	no	yes	no	no	no	no	no	no	no	no	no	no	no	no	no	no	no	no	no	no	no	no	no	no	no	no	no
167	GO:0010332~response to gamma radiation	no	no	no	yes	no	no	no	no	no	no	no	no	no	no	yes	no	no	no	no	no	no	no	no	no	no	no	no	no	no
168	GO:0010033~response to organic substance	no	no	no	yes	no	no	no	no	yes	no	no	no	yes	no	yes	no	no	yes	no	no	yes	no	yes	yes	no	no	yes	yes	no
169	GO:0031536~positive regulation of exit from mitosis	no	no	no	no	yes	no	no	no	no	no	no	no	no	no	no	no	no	no	no	no	yes	no	no	no	no	no	no	no	no
170	GO:0007584~response to nutrient	no	no	no	no	yes	no	no	no	no	yes	no	no	yes	no	no	no	no	yes	no	no	no	no	no	no	no	no	no	no	no
171	GO:0031667~response to nutrient levels	no	no	no	no	yes	no	no	no	no	no	no	no	no	no	no	no	no	yes	no	no	no	no	no	no	no	no	no	no	no
172	GO:0009991~response to extracellular stimulus	no	no	no	no	yes	no	no	no	no	yes	no	no	no	no	no	no	no	yes	no	no	no	no	no	no	no	no	no	no	no
173	GO:0007096~regulation of exit from mitosis	no	no	no	no	yes	no	no	no	no	no	no	no	no	no	no	no	no	no	no	no	yes	no	no	no	no	no	no	no	no
174	GO:0030278~regulation of ossification	no	no	no	no	yes	no	no	no	no	no	no	no	no	no	no	no	no	no	no	no	no	no	no	no	no	no	no	no	no
175	GO:0030324~lung development	no	no	no	no	yes	no	no	no	yes	no	no	no	no	no	no	no	no	no	no	no	no	no	no	no	no	no	no	no	no
176	GO:0030323~respiratory tube development	no	no	no	no	yes	no	no	no	yes	no	no	no	no	no	no	no	no	no	no	no	no	no	no	no	no	no	no	no	no
177	GO:0060541~respiratory system development	no	no	no	no	yes	no	no	no	yes	no	no	no	no	no	no	no	no	no	no	no	no	no	no	no	no	no	no	no	no
178	GO:0031401~positive regulation of protein modification process	no	no	no	no	yes	no	no	yes	no	no	no	no	no	no	yes	no	no	no	no	no	yes	no	yes	no	no	no	no	no	no
179	GO:0048012~hepatocyte growth factor receptor signaling pathway	no	no	no	no	no	yes	no	no	no	no	no	no	no	no	no	no	no	no	no	no	no	no	no	no	no	no	no	no	no
180	GO:0051450~myoblast proliferation	no	no	no	no	no	yes	no	no	no	no	no	no	no	no	no	no	no	no	no	no	no	no	no	no	no	no	no	no	no
181	GO:0000187~activation of MAPK activity	no	no	no	no	no	yes	no	no	no	no	no	no	no	no	no	no	no	no	no	no	no	no	no	no	no	no	no	no	no
182	GO:0043406~positive regulation of MAP kinase activity	no	no	no	no	no	yes	no	no	no	no	no	no	no	no	no	no	no	no	no	no	no	no	no	no	no	no	no	no	no
183	GO:0043405~regulation of MAP kinase activity	no	no	no	no	no	yes	no	no	no	no	no	no	no	no	yes	no	no	no	no	no	no	no	no	no	no	no	no	no	no
184	GO:0000165~MAPKKK cascade	no	no	no	no	no	yes	no	no	no	no	no	no	no	no	no	no	no	no	no	no	no	no	no	no	no	no	no	no	no
185	hsa05211:Renal cell carcinoma	no	no	no	no	no	yes	no	no	no	no	no	no	no	no	no	no	no	no	no	no	no	no	no	no	no	no	no	no	no
186	hsa05218:Melanoma	no	no	no	no	no	yes	no	no	no	no	no	no	no	no	no	no	no	no	no	no	no	no	no	no	no	no	no	no	no
187	GO:0045860~positive regulation of protein kinase activity	no	no	no	no	no	yes	no	no	no	no	no	no	no	no	no	no	no	no	no	no	no	no	no	no	no	no	no	no	no
188	GO:0007169~transmembrane receptor protein tyrosine kinase signaling pathway	no	no	no	no	no	yes	no	no	no	no	no	no	no	no	no	no	no	no	no	no	yes	no	yes	no	no	no	no	no	no
189	GO:0033674~positive regulation of kinase activity	no	no	no	no	no	yes	no	no	no	no	no	no	no	no	no	no	no	no	no	no	no	no	no	no	no	no	no	no	no
190	GO:0051347~positive regulation of transferase activity	no	no	no	no	no	yes	no	no	no	no	no	no	no	no	no	no	no	no	no	no	no	no	no	no	no	no	no	no	no
191	GO:0007167~enzyme linked receptor protein signaling pathway	no	no	no	no	no	yes	no	no	no	no	no	no	no	no	no	no	no	no	no	no	yes	no	no	no	no	no	no	no	no
192	GO:0007243~protein kinase cascade	no	no	no	no	no	yes	no	no	yes	no	no	no	no	no	no	no	no	no	no	no	no	no	no	no	no	no	no	no	no
193	GO:0043085~positive regulation of catalytic activity	no	no	no	no	no	yes	no	no	no	no	no	no	no	no	yes	no	no	no	no	no	yes	no	no	yes	no	no	no	no	no
194	hsa04510:Focal adhesion	no	no	no	no	no	yes	no	no	yes	no	no	no	no	no	yes	no	no	yes	no	no	no	no	no	no	no	no	no	no	no
195	GO:0044093~positive regulation of molecular function	no	no	no	no	no	yes	no	no	no	no	no	no	no	no	yes	no	no	no	no	no	yes	no	no	yes	no	no	no	no	no
196	GO:0006468~protein amino acid phosphorylation	no	no	no	no	no	yes	no	no	no	yes	no	no	no	no	no	yes	no	no	no	no	no	no	no	no	no	no	yes	no	no
197	GO:0030071~regulation of mitotic metaphase/anaphase transition	no	no	no	no	no	no	no	yes	no	no	no	no	no	no	no	no	no	no	no	no	no	yes	yes	no	no	no	no	no	no
198	GO:0007051~spindle organization	no	no	no	no	no	no	no	yes	no	no	no	no	no	no	no	no	no	no	no	no	no	yes	yes	no	no	no	no	no	no
199	GO:0010948~negative regulation of cell cycle process	no	no	no	no	no	no	no	yes	no	no	no	no	no	no	no	no	no	no	yes	no	no	yes	yes	no	no	no	no	no	no
200	GO:0045841~negative regulation of mitotic metaphase/anaphase transition	no	no	no	no	no	no	no	yes	no	no	no	no	no	no	no	no	no	no	no	no	no	no	yes	no	no	no	no	no	no
201	GO:0007094~mitotic cell cycle spindle assembly checkpoint	no	no	no	no	no	no	no	yes	no	no	no	no	no	no	no	no	no	no	no	no	no	no	yes	no	no	no	no	no	no
202	GO:0045839~negative regulation of mitosis	no	no	no	no	no	no	no	yes	no	no	no	no	no	no	no	no	no	no	no	no	no	no	yes	no	no	no	no	no	no
203	GO:0051784~negative regulation of nuclear division	no	no	no	no	no	no	no	yes	no	no	no	no	no	no	no	no	no	no	no	no	no	no	yes	no	no	no	no	no	no
204	GO:0007088~regulation of mitosis	no	no	no	no	no	no	no	yes	no	no	no	no	no	no	no	yes	no	no	no	no	no	yes	yes	no	no	no	no	no	no
205	GO:0051783~regulation of nuclear division	no	no	no	no	no	no	no	yes	no	no	no	no	no	no	no	yes	no	no	no	no	no	yes	yes	no	no	no	no	no	no
206	GO:0007059~chromosome segregation	no	no	no	no	no	no	no	yes	no	no	no	no	no	no	no	no	no	no	no	no	yes	yes	yes	no	no	no	no	no	no
207	GO:0051640~organelle localization	no	no	no	no	no	no	no	yes	no	no	no	no	no	no	no	no	no	no	no	no	yes	yes	yes	no	no	no	no	no	no
208	GO:0051656~establishment of organelle localization	no	no	no	no	no	no	no	yes	no	no	no	no	no	no	no	no	no	no	no	no	yes	yes	no	no	no	no	no	no	no
209	GO:0051276~chromosome organization	no	no	no	no	no	no	no	yes	no	no	no	no	no	no	no	no	no	no	yes	no	no	yes	yes	no	no	no	no	no	no
210	GO:0000070~mitotic sister chromatid segregation	no	no	no	no	no	no	no	yes	no	no	no	no	no	no	no	no	no	no	no	no	no	yes	yes	no	no	no	no	no	no
211	GO:0000819~sister chromatid segregation	no	no	no	no	no	no	no	yes	no	no	no	no	no	no	no	no	no	no	no	no	no	yes	yes	no	no	no	no	no	no
212	GO:0010639~negative regulation of organelle organization	no	no	no	no	no	no	no	yes	no	no	no	no	no	no	no	no	no	no	no	no	no	no	yes	no	no	no	no	no	no
213	GO:0033043~regulation of organelle organization	no	no	no	no	no	no	no	yes	no	no	no	yes	no	no	no	no	no	no	no	no	yes	yes	yes	no	no	no	no	no	no
214	GO:0051983~regulation of chromosome segregation	no	no	no	no	no	no	no	yes	no	no	no	no	no	no	no	no	no	no	no	no	no	no	no	no	no	no	no	no	no
215	GO:0040001~establishment of mitotic spindle localization	no	no	no	no	no	no	no	yes	no	no	no	no	no	yes	no	no	no	no	no	no	no	yes	yes	no	no	no	no	no	no
216	GO:0045786~negative regulation of cell cycle	no	no	no	no	no	no	no	yes	no	no	no	no	no	no	no	no	no	no	yes	no	yes	no	no	no	no	no	no	no	no
217	GO:0051129~negative regulation of cellular component organization	no	no	no	no	no	no	no	yes	yes	no	no	no	no	no	no	no	no	no	no	no	no	no	yes	no	no	no	no	no	no
218	GO:0033205~cytokinesis during cell cycle	no	no	no	no	no	no	no	yes	no	no	no	no	no	no	no	no	no	no	no	no	no	no	yes	no	no	no	no	no	no
219	GO:0051293~establishment of spindle localization	no	no	no	no	no	no	no	yes	no	no	no	no	no	yes	no	no	no	no	no	no	no	yes	yes	no	no	no	no	no	no
220	GO:0051653~spindle localization	no	no	no	no	no	no	no	yes	no	no	no	no	no	yes	no	no	no	no	no	no	no	yes	yes	no	no	no	no	no	no
221	GO:0065004~protein-DNA complex assembly	no	no	no	no	no	no	no	yes	no	no	no	no	no	no	no	no	no	yes	no	no	no	yes	no	no	no	no	no	no	no
222	GO:0007018~microtubule-based movement	no	no	no	no	no	no	no	yes	no	no	no	no	no	no	no	no	no	no	no	no	no	no	yes	no	no	no	no	no	no
223	GO:0051303~establishment of chromosome localization	no	no	no	no	no	no	no	yes	no	no	no	no	no	no	no	no	no	no	no	no	yes	no	no	no	no	no	no	no	no
224	GO:0050000~chromosome localization	no	no	no	no	no	no	no	yes	no	no	no	no	no	no	no	no	no	no	no	no	yes	no	no	no	no	no	no	no	no
225	GO:0007052~mitotic spindle organization	no	no	no	no	no	no	no	yes	no	no	no	no	no	no	no	no	no	no	no	no	no	no	yes	no	no	no	no	no	no
226	GO:0006302~double-strand break repair	no	no	no	no	no	no	no	yes	no	no	no	no	no	no	no	no	no	no	no	no	no	no	no	no	no	no	no	no	no
227	GO:0051443~positive regulation of ubiquitin-protein ligase activity	no	no	no	no	no	no	no	yes	no	no	no	no	no	no	yes	no	no	no	no	no	yes	no	yes	no	no	no	no	no	no
228	GO:0051351~positive regulation of ligase activity	no	no	no	no	no	no	no	yes	no	no	no	no	no	no	yes	no	no	no	no	no	yes	no	no	no	no	no	no	no	no
229	GO:0051785~positive regulation of nuclear division	no	no	no	no	no	no	no	yes	no	no	no	no	no	no	no	no	no	no	no	no	no	yes	no	no	no	no	no	no	no
230	GO:0045840~positive regulation of mitosis	no	no	no	no	no	no	no	yes	no	no	no	no	no	no	no	no	no	no	no	no	no	yes	no	no	no	no	no	no	no
231	GO:0010638~positive regulation of organelle organization	no	no	no	no	no	no	no	yes	no	no	no	no	no	no	no	no	no	no	no	no	no	yes	no	no	no	no	no	no	no
232	GO:0031398~positive regulation of protein ubiquitination	no	no	no	no	no	no	no	yes	no	no	no	no	no	no	yes	no	no	no	no	no	yes	no	no	no	no	no	no	no	no
233	GO:0048015~phosphoinositide-mediated signaling	no	no	no	no	no	no	no	yes	no	no	no	no	no	no	no	no	no	no	no	no	yes	yes	yes	no	no	no	no	no	no
234	GO:0051782~negative regulation of cell division	no	no	no	no	no	no	no	yes	no	no	no	no	no	no	no	no	no	no	no	no	no	no	no	no	no	no	no	no	no
235	GO:0045842~positive regulation of mitotic metaphase/anaphase transition	no	no	no	no	no	no	no	yes	no	no	no	no	no	no	no	no	no	no	no	no	no	no	no	no	no	no	no	no	no
236	GO:0051382~kinetochore assembly	no	no	no	no	no	no	no	yes	no	no	no	no	no	no	no	no	no	no	no	no	no	no	no	no	no	no	no	no	no
237	GO:0051383~kinetochore organization	no	no	no	no	no	no	no	yes	no	no	no	no	no	no	no	no	no	no	no	no	no	no	no	no	no	no	no	no	no
238	GO:0006323~DNA packaging	no	no	no	no	no	no	no	yes	no	no	no	no	no	yes	no	no	no	yes	no	no	no	yes	no	no	no	no	no	no	yes
239	GO:0000089~mitotic metaphase	no	no	no	no	no	no	no	yes	no	no	no	no	no	no	no	no	no	no	no	no	no	no	no	no	no	no	no	no	no
240	GO:0044265~cellular macromolecule catabolic process	no	no	no	no	no	no	no	yes	no	no	no	no	no	no	no	no	no	no	no	no	yes	no	no	no	no	no	no	yes	no
241	GO:0032270~positive regulation of cellular protein metabolic process	no	no	no	no	no	no	no	yes	no	no	no	no	no	no	yes	no	no	no	no	no	yes	no	yes	no	no	no	no	no	no
242	GO:0034508~centromere complex assembly	no	no	no	no	no	no	no	yes	no	no	no	no	no	no	no	no	no	no	no	no	no	no	no	no	no	no	no	no	no
243	GO:0034621~cellular macromolecular complex subunit organization	no	no	no	no	no	no	no	yes	no	no	no	no	no	no	no	no	no	no	yes	no	no	yes	no	no	no	no	no	no	no
244	GO:0051247~positive regulation of protein metabolic process	no	no	no	no	no	no	no	yes	no	no	no	no	no	no	yes	no	no	no	no	no	yes	no	no	no	no	no	no	no	no
245	GO:0051323~metaphase	no	no	no	no	no	no	no	yes	no	no	no	no	no	no	no	no	no	no	no	no	no	no	no	no	no	no	no	no	no
246	GO:0009057~macromolecule catabolic process	no	no	no	no	no	no	no	yes	no	no	no	no	no	no	no	no	no	no	no	no	no	no	no	no	no	no	no	no	no
247	GO:0051436~negative regulation of ubiquitin-protein ligase activity during mitotic cell cycle	no	no	no	no	no	no	no	yes	no	no	no	no	no	no	yes	no	no	no	no	no	no	no	yes	no	no	no	no	no	no
248	GO:0051437~positive regulation of ubiquitin-protein ligase activity during mitotic cell cycle	no	no	no	no	no	no	no	yes	no	no	no	no	no	no	yes	no	no	no	no	no	yes	no	yes	no	no	no	no	no	no
249	GO:0051310~metaphase plate congression	no	no	no	no	no	no	no	yes	no	no	no	no	no	no	no	no	no	no	no	no	no	no	no	no	no	no	no	no	no
250	GO:0007143~female meiosis	no	no	no	no	no	no	no	yes	no	no	no	no	no	no	no	no	no	no	no	no	no	no	no	no	no	no	no	no	no
251	GO:0051130~positive regulation of cellular component organization	no	no	no	no	no	no	no	yes	no	no	no	yes	no	no	no	no	no	no	no	no	no	yes	no	no	no	no	no	no	no
252	GO:0031572~G2/M transition DNA damage checkpoint	no	no	no	no	no	no	no	yes	no	no	no	no	no	no	no	no	no	no	no	no	no	no	no	no	no	no	no	no	no
253	GO:0006334~nucleosome assembly	no	no	no	no	no	no	no	yes	no	no	no	no	no	no	no	no	no	yes	no	no	no	no	no	no	no	no	no	no	no
254	GO:0043632~modification-dependent macromolecule catabolic process	no	no	no	no	no	no	no	yes	no	no	no	no	no	no	no	no	no	no	no	no	no	no	no	no	no	no	no	yes	no
255	GO:0019941~modification-dependent protein catabolic process	no	no	no	no	no	no	no	yes	no	no	no	no	no	no	no	no	no	no	no	no	no	no	no	no	no	no	no	yes	no
256	GO:0031497~chromatin assembly	no	no	no	no	no	no	no	yes	no	no	no	no	no	no	no	no	no	yes	no	no	no	no	no	no	no	no	no	no	no
257	GO:0034622~cellular macromolecular complex assembly	no	no	no	no	no	no	no	yes	no	no	no	no	no	no	no	no	no	no	no	no	no	yes	no	no	no	no	no	no	no
258	GO:0007405~neuroblast proliferation	no	no	no	no	no	no	no	yes	no	no	no	no	no	no	no	no	no	no	no	no	no	no	no	no	no	no	no	no	no
259	GO:0031576~G2/M transition checkpoint	no	no	no	no	no	no	no	yes	no	no	no	no	no	no	no	no	no	no	no	no	no	no	no	no	no	no	no	no	no
260	GO:0034728~nucleosome organization	no	no	no	no	no	no	no	yes	no	no	no	no	no	no	no	no	no	yes	no	no	no	no	no	no	no	no	no	no	no
261	GO:0051603~proteolysis involved in cellular protein catabolic process	no	no	no	no	no	no	no	yes	no	no	no	no	no	no	no	no	no	no	no	no	no	no	no	no	no	no	no	yes	no
262	GO:0044257~cellular protein catabolic process	no	no	no	no	no	no	no	yes	no	no	no	no	no	no	no	no	no	no	no	no	no	no	no	no	no	no	no	yes	no
263	GO:0030163~protein catabolic process	no	no	no	no	no	no	no	yes	no	no	no	no	no	no	no	no	no	no	no	no	no	no	no	no	no	no	no	yes	no
264	GO:0051674~localization of cell	no	no	no	no	no	no	no	no	yes	no	no	no	yes	no	no	no	no	yes	no	no	no	no	no	no	no	no	no	no	no
265	GO:0048870~cell motility	no	no	no	no	no	no	no	no	yes	no	no	no	yes	no	no	no	no	yes	no	no	no	no	no	no	no	no	no	no	no
266	hsa04360:Axon guidance	no	no	no	no	no	no	no	no	yes	no	no	no	no	no	no	no	no	no	no	no	no	no	no	no	no	no	no	no	no
267	GO:0016477~cell migration	no	no	no	no	no	no	no	no	yes	no	no	no	yes	no	no	no	no	yes	no	no	no	no	no	no	no	no	no	no	no
268	GO:0042592~homeostatic process	no	no	no	no	no	no	no	no	yes	no	no	yes	no	no	no	no	no	no	no	no	no	no	yes	no	yes	no	yes	no	no
269	GO:0046545~development of primary female sexual characteristics	no	no	no	no	no	no	no	no	yes	no	no	no	no	no	no	no	no	no	no	no	yes	no	no	yes	no	no	no	no	no
270	GO:0046660~female sex differentiation	no	no	no	no	no	no	no	no	yes	no	no	no	no	no	no	no	no	no	no	no	yes	no	no	yes	no	no	no	no	no
271	GO:0030097~hemopoiesis	no	no	no	no	no	no	no	no	yes	no	no	no	no	no	no	no	no	no	no	no	no	no	no	no	yes	no	yes	no	no
272	GO:0000302~response to reactive oxygen species	no	no	no	no	no	no	no	no	yes	no	no	no	no	no	yes	no	no	no	no	no	no	no	no	no	no	no	no	no	no
273	GO:0006928~cell motion	no	no	no	no	no	no	no	no	yes	no	no	no	yes	no	no	no	no	yes	no	no	no	no	no	no	no	no	no	no	no
274	GO:0048534~hemopoietic or lymphoid organ development	no	no	no	no	no	no	no	no	yes	no	no	no	no	no	no	no	no	no	no	no	no	no	yes	no	yes	no	yes	no	no
275	GO:0030218~erythrocyte differentiation	no	no	no	no	no	no	no	no	yes	no	no	no	no	no	no	no	no	no	no	no	no	no	no	no	no	no	no	no	no
276	GO:0002520~immune system development	no	no	no	no	no	no	no	no	yes	no	no	no	no	no	no	no	no	no	no	no	no	no	yes	no	yes	no	yes	no	no
277	GO:0051094~positive regulation of developmental process	no	no	no	no	no	no	no	no	yes	yes	no	no	no	no	no	no	no	yes	no	no	yes	no	no	no	no	no	yes	no	no
278	GO:0048812~neuron projection morphogenesis	no	no	no	no	no	no	no	no	yes	no	no	no	yes	no	no	no	no	no	no	no	no	no	no	no	no	no	no	no	no
279	GO:0034101~erythrocyte homeostasis	no	no	no	no	no	no	no	no	yes	no	no	no	no	no	no	no	no	no	yes	no	no	no	no	no	no	no	no	no	no
280	GO:0000902~cell morphogenesis	no	no	no	no	no	no	no	no	yes	no	no	no	yes	no	no	no	no	no	no	no	no	no	no	no	no	no	no	no	no
281	GO:0010876~lipid localization	no	no	no	no	no	no	no	no	yes	no	no	no	no	no	no	no	no	no	no	no	no	no	no	no	no	no	no	no	no
282	GO:0048872~homeostasis of number of cells	no	no	no	no	no	no	no	no	yes	no	no	no	no	no	no	no	no	no	no	no	no	no	no	no	no	no	yes	no	no
283	GO:0045646~regulation of erythrocyte differentiation	no	no	no	no	no	no	no	no	yes	no	no	no	no	no	no	no	no	no	no	no	no	no	no	no	no	no	no	no	no
284	GO:0006979~response to oxidative stress	no	no	no	no	no	no	no	no	yes	no	no	no	no	no	yes	no	no	no	no	no	no	no	no	no	no	no	no	no	no
285	GO:0042542~response to hydrogen peroxide	no	no	no	no	no	no	no	no	yes	no	no	no	no	no	no	no	no	no	no	no	no	no	no	no	no	no	no	no	no
286	GO:0008406~gonad development	no	no	no	no	no	no	no	no	yes	no	no	no	no	no	no	no	no	no	no	no	yes	no	no	yes	no	no	no	no	no
287	GO:0000904~cell morphogenesis involved in differentiation	no	no	no	no	no	no	no	no	yes	no	no	no	yes	no	no	no	no	no	no	no	no	no	no	no	no	no	no	no	no
288	GO:0048858~cell projection morphogenesis	no	no	no	no	no	no	no	no	yes	no	no	no	yes	no	no	no	no	no	no	no	no	no	no	no	no	no	no	no	no
289	GO:0001568~blood vessel development	no	no	no	no	no	no	no	no	yes	no	no	no	yes	no	yes	no	no	yes	no	no	no	no	no	no	no	no	no	no	no
290	GO:0032989~cellular component morphogenesis	no	no	no	no	no	no	no	no	yes	no	no	no	no	no	no	no	no	no	no	no	no	no	no	no	no	no	no	no	no
291	GO:0022602~ovulation cycle process	no	no	no	no	no	no	no	no	yes	no	no	no	no	no	no	no	no	no	no	no	yes	no	no	yes	no	no	no	no	no
292	GO:0060341~regulation of cellular localization	no	no	no	no	no	no	no	no	yes	no	no	no	no	no	no	no	no	no	no	no	no	no	no	no	no	no	no	no	no
293	GO:0008585~female gonad development	no	no	no	no	no	no	no	no	yes	no	no	no	no	no	no	no	no	no	no	no	yes	no	no	yes	no	no	no	no	no
294	GO:0001944~vasculature development	no	no	no	no	no	no	no	no	yes	no	no	no	yes	no	yes	no	no	yes	no	no	no	no	no	no	no	no	no	no	no
295	GO:0032990~cell part morphogenesis	no	no	no	no	no	no	no	no	yes	no	no	no	yes	no	no	no	no	no	no	no	no	no	no	no	no	no	no	no	no
296	GO:0031175~neuron projection development	no	no	no	no	no	no	no	no	yes	no	no	no	yes	no	no	no	no	no	no	no	yes	no	no	no	no	no	no	no	no
297	GO:0042698~ovulation cycle	no	no	no	no	no	no	no	no	yes	no	no	no	no	no	no	no	no	no	no	no	yes	no	yes	yes	no	no	no	no	no
298	GO:0060560~developmental growth involved in morphogenesis	no	no	no	no	no	no	no	no	yes	no	no	no	no	no	no	no	no	no	no	no	no	no	no	no	no	no	no	no	no
299	hsa05217:Basal cell carcinoma	no	no	no	no	no	no	no	no	yes	no	no	no	no	no	no	no	no	no	no	no	no	no	no	no	no	no	no	no	no
300	GO:0042110~T cell activation	no	no	no	no	no	no	no	no	yes	no	no	no	no	no	yes	no	no	no	no	no	no	no	yes	no	yes	no	yes	no	no
301	GO:0048608~reproductive structure development	no	no	no	no	no	no	no	no	yes	no	no	no	no	no	no	no	no	no	no	no	yes	no	no	yes	no	no	no	no	no
302	GO:0040008~regulation of growth	no	no	no	no	no	no	no	no	yes	no	no	no	no	no	no	no	no	no	no	yes	no	no	no	no	no	no	no	no	no
303	GO:0045137~development of primary sexual characteristics	no	no	no	no	no	no	no	no	yes	no	no	no	no	no	no	no	no	no	no	no	yes	no	no	yes	no	no	no	no	no
304	GO:0007409~axonogenesis	no	no	no	no	no	no	no	no	yes	no	no	no	yes	no	no	no	no	no	no	no	no	no	no	no	no	no	no	no	no
305	GO:0033077~T cell differentiation in the thymus	no	no	no	no	no	no	no	no	yes	no	no	no	no	no	no	no	no	no	no	no	no	no	no	no	no	no	yes	no	no
306	GO:0046649~lymphocyte activation	no	no	no	no	no	no	no	no	yes	no	no	no	no	no	yes	no	no	no	no	no	no	no	yes	no	yes	no	yes	no	no
307	GO:0051046~regulation of secretion	no	no	no	no	no	no	no	no	yes	no	no	no	no	no	no	no	no	no	no	no	no	no	no	no	no	no	no	no	no
308	GO:0010035~response to inorganic substance	no	no	no	no	no	no	no	no	yes	no	no	yes	no	no	no	no	no	no	yes	no	no	no	no	no	no	no	no	no	no
309	GO:0048667~cell morphogenesis involved in neuron differentiation	no	no	no	no	no	no	no	no	yes	no	no	no	yes	no	no	no	no	no	no	no	no	no	no	no	no	no	no	no	no
310	GO:0034097~response to cytokine stimulus	no	no	no	no	no	no	no	no	yes	no	no	no	no	no	no	no	no	no	no	no	no	no	no	no	no	no	no	no	no
311	GO:0010941~regulation of cell death	no	no	no	no	no	no	no	no	yes	no	no	yes	no	no	yes	no	no	yes	yes	no	yes	no	no	yes	no	no	yes	no	yes
312	GO:0048514~blood vessel morphogenesis	no	no	no	no	no	no	no	no	yes	no	no	no	yes	no	yes	no	no	yes	no	no	no	no	no	no	no	no	no	no	no
313	GO:0030030~cell projection organization	no	no	no	no	no	no	no	no	yes	no	no	no	yes	no	no	no	no	no	no	no	no	no	no	no	yes	no	no	no	no
314	GO:0006869~lipid transport	no	no	no	no	no	no	no	no	yes	no	no	no	no	no	no	no	no	yes	no	no	no	no	no	no	no	no	no	no	no
315	GO:0045639~positive regulation of myeloid cell differentiation	no	no	no	no	no	no	no	no	yes	yes	no	no	no	no	no	no	no	yes	no	no	no	no	no	no	no	no	yes	no	no
316	GO:0001525~angiogenesis	no	no	no	no	no	no	no	no	yes	no	no	no	yes	no	yes	no	no	yes	no	no	no	no	no	no	no	no	no	no	no
317	GO:0035295~tube development	no	no	no	no	no	no	no	no	yes	no	no	no	no	no	no	no	no	no	no	no	yes	no	no	no	no	no	no	no	no
318	GO:0006897~endocytosis	no	no	no	no	no	no	no	no	yes	no	no	no	no	no	no	no	no	no	no	no	no	no	no	no	no	no	no	no	no
319	GO:0010324~membrane invagination	no	no	no	no	no	no	no	no	yes	no	no	no	no	no	no	no	no	no	no	no	no	no	no	no	no	no	no	no	no
320	GO:0017157~regulation of exocytosis	no	no	no	no	no	no	no	no	yes	no	no	no	no	no	no	no	no	no	no	no	no	yes	no	no	no	no	no	no	no
321	GO:0007548~sex differentiation	no	no	no	no	no	no	no	no	yes	no	no	no	no	no	no	no	no	no	no	no	yes	no	no	no	no	no	no	no	no
322	GO:0031644~regulation of neurological system process	no	no	no	no	no	no	no	no	yes	no	no	no	no	no	no	no	no	no	no	no	no	no	no	no	no	no	no	no	no
323	GO:0030005~cellular di-, tri-valent inorganic cation homeostasis	no	no	no	no	no	no	no	no	yes	no	no	no	no	no	no	no	no	no	no	no	no	no	yes	no	yes	no	yes	no	no
324	GO:0001934~positive regulation of protein amino acid phosphorylation	no	no	no	no	no	no	no	no	yes	no	no	no	no	no	no	no	no	no	no	no	no	no	no	no	no	no	no	no	no
325	GO:0045597~positive regulation of cell differentiation	no	no	no	no	no	no	no	no	yes	yes	no	no	no	no	no	no	no	no	no	no	yes	no	no	no	no	no	yes	no	no
326	GO:0044057~regulation of system process	no	no	no	no	no	no	no	no	yes	no	no	no	no	no	no	no	no	no	no	no	no	no	no	no	no	no	no	yes	no
327	GO:0030099~myeloid cell differentiation	no	no	no	no	no	no	no	no	yes	no	no	no	no	no	no	no	no	no	no	no	no	no	no	no	no	no	yes	no	no
328	GO:0042541~hemoglobin biosynthetic process	no	no	no	no	no	no	no	no	yes	no	no	no	no	no	no	no	no	no	no	no	no	no	no	no	no	no	no	no	no
329	hsa04650:Natural killer cell mediated cytotoxicity	no	no	no	no	no	no	no	no	yes	no	no	no	no	no	no	no	no	yes	no	no	no	no	no	no	no	no	yes	no	no
330	GO:0055066~di-, tri-valent inorganic cation homeostasis	no	no	no	no	no	no	no	no	yes	no	no	no	no	no	no	no	no	no	no	no	no	no	no	no	yes	no	yes	no	no
331	hsa04664:Fc epsilon RI signaling pathway	no	no	no	no	no	no	no	no	yes	no	no	no	no	no	no	no	no	no	no	no	no	no	no	no	no	no	yes	no	no
332	GO:0051241~negative regulation of multicellular organismal process	no	no	no	no	no	no	no	no	yes	no	no	no	no	no	no	no	no	yes	no	no	no	no	no	no	no	no	no	no	no
333	GO:0042327~positive regulation of phosphorylation	no	no	no	no	no	no	no	no	yes	no	no	no	no	no	no	no	no	no	no	no	no	no	no	no	no	no	no	no	no
334	GO:0002694~regulation of leukocyte activation	no	no	no	no	no	no	no	no	yes	no	no	no	no	no	no	no	no	no	no	no	no	no	no	no	no	no	yes	no	no
335	GO:0010562~positive regulation of phosphorus metabolic process	no	no	no	no	no	no	no	no	yes	no	no	no	no	no	no	no	no	no	no	no	no	no	no	no	no	no	no	no	no
336	GO:0045937~positive regulation of phosphate metabolic process	no	no	no	no	no	no	no	no	yes	no	no	no	no	no	no	no	no	no	no	no	no	no	no	no	no	no	no	no	no
337	GO:0045667~regulation of osteoblast differentiation	no	no	no	no	no	no	no	no	yes	no	no	no	no	no	no	no	no	no	no	no	no	no	no	no	no	no	no	no	no
338	GO:0034599~cellular response to oxidative stress	no	no	no	no	no	no	no	no	yes	no	no	yes	no	no	no	no	no	no	no	no	no	no	no	no	no	no	no	no	no
339	GO:0007155~cell adhesion	no	no	no	no	no	no	no	no	yes	no	no	no	no	no	yes	no	no	yes	no	no	no	yes	no	no	no	no	yes	no	no
340	GO:0022610~biological adhesion	no	no	no	no	no	no	no	no	yes	no	no	no	no	no	yes	no	no	yes	no	no	no	yes	no	no	no	no	yes	no	no
341	GO:0048878~chemical homeostasis	no	no	no	no	no	no	no	no	yes	no	no	no	no	no	no	no	no	no	no	no	no	no	yes	no	yes	no	yes	no	no
342	GO:0001932~regulation of protein amino acid phosphorylation	no	no	no	no	no	no	no	no	yes	no	no	no	no	no	yes	no	no	no	no	no	no	yes	no	no	no	no	no	no	no
343	GO:0060347~heart trabecula formation	no	no	no	no	no	no	no	no	yes	no	no	no	no	no	no	no	no	no	no	no	no	no	no	no	no	no	no	no	no
344	GO:0048484~enteric nervous system development	no	no	no	no	no	no	no	no	yes	no	no	no	no	no	no	no	no	no	no	no	no	no	no	no	no	no	no	no	no
345	GO:0048593~camera-type eye morphogenesis	no	no	no	no	no	no	no	no	yes	no	no	no	no	no	no	no	no	no	no	no	no	no	no	no	no	no	no	no	no
346	GO:0030098~lymphocyte differentiation	no	no	no	no	no	no	no	no	yes	no	no	no	no	no	no	no	no	no	no	no	no	no	no	no	no	no	yes	no	no
347	GO:0050865~regulation of cell activation	no	no	no	no	no	no	no	no	yes	no	no	no	no	no	yes	no	no	no	no	no	no	no	no	no	no	no	yes	no	no
348	GO:0042326~negative regulation of phosphorylation	no	no	no	no	no	no	no	no	yes	no	no	no	no	no	no	no	no	no	no	no	no	no	no	no	no	no	no	no	no
349	GO:0030003~cellular cation homeostasis	no	no	no	no	no	no	no	no	yes	no	no	no	no	no	no	no	no	no	no	no	no	no	yes	no	yes	no	yes	no	no
350	GO:0048666~neuron development	no	no	no	no	no	no	no	no	yes	no	no	no	yes	no	no	no	no	no	no	no	no	no	no	no	no	no	no	no	no
351	hsa04640:Hematopoietic cell lineage	no	no	no	no	no	no	no	no	yes	no	no	no	no	no	no	no	no	no	no	no	no	no	no	no	no	no	yes	no	no
352	GO:0018108~peptidyl-tyrosine phosphorylation	no	no	no	no	no	no	no	no	yes	no	no	no	no	no	yes	no	no	no	no	no	no	no	no	no	no	no	no	no	no
353	GO:0043067~regulation of programmed cell death	no	no	no	no	no	no	no	no	yes	no	no	yes	no	no	yes	no	no	yes	yes	no	yes	no	no	yes	no	no	yes	no	yes
354	GO:0043010~camera-type eye development	no	no	no	no	no	no	no	no	yes	no	no	no	no	no	no	no	no	no	yes	no	no	no	no	no	no	no	no	no	no
355	hsa04350:TGF-beta signaling pathway	no	no	no	no	no	no	no	no	yes	no	no	no	no	no	no	no	no	no	no	no	no	no	no	no	no	no	no	no	no
356	GO:0008219~cell death	no	no	no	no	no	no	no	no	yes	no	no	yes	no	no	yes	no	no	yes	no	no	no	no	no	no	no	no	no	no	no
357	GO:0051047~positive regulation of secretion	no	no	no	no	no	no	no	no	yes	no	no	no	no	no	no	no	no	no	no	no	no	no	no	no	no	no	no	no	no
358	GO:0046668~regulation of retinal cell programmed cell death	no	no	no	no	no	no	no	no	yes	no	no	no	no	no	no	no	no	no	no	no	no	no	no	no	no	no	no	no	no
359	GO:0045059~positive thymic T cell selection	no	no	no	no	no	no	no	no	yes	no	no	no	no	no	no	no	no	no	no	no	no	no	no	no	no	no	yes	no	no
360	GO:0045936~negative regulation of phosphate metabolic process	no	no	no	no	no	no	no	no	yes	no	no	no	no	no	no	no	no	no	no	no	no	no	no	no	no	no	no	no	no
361	GO:0018212~peptidyl-tyrosine modification	no	no	no	no	no	no	no	no	yes	no	no	no	no	no	yes	no	no	no	no	no	no	no	no	no	no	no	no	no	no
362	GO:0010563~negative regulation of phosphorus metabolic process	no	no	no	no	no	no	no	no	yes	no	no	no	no	no	no	no	no	no	no	no	no	no	no	no	no	no	no	no	no
363	GO:0030182~neuron differentiation	no	no	no	no	no	no	no	no	yes	no	no	no	no	no	no	no	no	no	no	no	yes	no	no	yes	no	no	no	no	no
364	GO:0016265~death	no	no	no	no	no	no	no	no	yes	no	no	yes	no	no	yes	no	no	yes	no	no	no	no	no	no	no	no	no	no	no
365	GO:0006357~regulation of transcription from RNA polymerase II promoter	no	no	no	no	no	no	no	no	yes	no	no	no	no	no	no	no	no	no	no	no	no	no	no	no	no	no	no	no	no
366	GO:0016202~regulation of striated muscle tissue development	no	no	no	no	no	no	no	no	yes	no	no	no	no	no	no	no	no	no	no	no	no	no	no	no	no	no	no	no	no
367	GO:0032844~regulation of homeostatic process	no	no	no	no	no	no	no	no	yes	no	no	no	no	no	no	no	no	no	no	no	no	no	no	no	no	no	yes	no	no
368	GO:0048634~regulation of muscle development	no	no	no	no	no	no	no	no	yes	no	no	no	no	no	no	no	no	no	no	no	no	no	no	no	no	no	no	no	no
369	GO:0001708~cell fate specification	no	no	no	no	no	no	no	no	yes	no	no	no	no	no	no	no	no	no	no	no	no	no	no	no	no	no	no	no	no
370	GO:0032535~regulation of cellular component size	no	no	no	no	no	no	no	no	yes	yes	no	yes	no	no	no	no	no	no	no	no	no	no	no	no	no	no	no	no	no
371	GO:0006790~sulfur metabolic process	no	no	no	no	no	no	no	no	yes	no	no	no	no	no	no	no	no	no	no	no	no	no	yes	no	no	no	no	no	no
372	GO:0060343~trabecula formation	no	no	no	no	no	no	no	no	yes	no	no	no	no	no	no	no	no	no	no	no	no	no	no	no	no	no	no	no	no
373	GO:0040012~regulation of locomotion	no	no	no	no	no	no	no	no	yes	no	no	no	no	no	yes	no	no	yes	no	no	no	no	no	no	no	no	no	no	no
374	hsa04666:Fc gamma R-mediated phagocytosis	no	no	no	no	no	no	no	no	yes	no	no	no	no	no	no	no	no	no	no	no	no	no	no	no	no	no	yes	no	no
375	GO:0009725~response to hormone stimulus	no	no	no	no	no	no	no	no	yes	no	no	no	no	no	no	no	no	yes	yes	yes	no	no	yes	yes	no	no	no	no	no
376	GO:0043368~positive T cell selection	no	no	no	no	no	no	no	no	yes	no	no	no	no	no	no	no	no	no	no	no	no	no	no	no	no	no	yes	no	no
377	GO:0014070~response to organic cyclic substance	no	no	no	no	no	no	no	no	yes	no	no	no	no	no	no	no	no	no	no	no	no	no	no	no	no	no	no	no	no
378	GO:0045944~positive regulation of transcription from RNA polymerase II promoter	no	no	no	no	no	no	no	no	yes	no	no	no	no	no	no	no	no	no	yes	no	no	no	no	no	no	no	no	no	no
379	GO:0009612~response to mechanical stimulus	no	no	no	no	no	no	no	no	yes	no	no	no	no	no	no	no	no	no	no	no	no	no	no	no	no	no	no	no	no
380	GO:0019725~cellular homeostasis	no	no	no	no	no	no	no	no	yes	no	no	no	no	no	no	no	no	no	no	no	no	no	no	no	yes	no	yes	no	no
381	GO:0006873~cellular ion homeostasis	no	no	no	no	no	no	no	no	yes	no	no	no	no	no	no	no	no	no	no	no	no	no	no	no	yes	no	yes	no	no
382	GO:0055080~cation homeostasis	no	no	no	no	no	no	no	no	yes	no	no	no	no	no	no	no	no	no	no	no	no	no	yes	no	yes	no	yes	no	no
383	GO:0020027~hemoglobin metabolic process	no	no	no	no	no	no	no	no	yes	no	no	no	no	no	no	no	no	no	no	no	no	no	no	no	no	no	no	no	no
384	GO:0050673~epithelial cell proliferation	no	no	no	no	no	no	no	no	yes	no	no	no	no	no	no	no	no	no	no	no	no	no	no	no	no	no	no	no	no
385	GO:0055082~cellular chemical homeostasis	no	no	no	no	no	no	no	no	yes	no	no	no	no	no	no	no	no	no	no	no	no	no	no	no	yes	no	yes	no	no
386	GO:0008361~regulation of cell size	no	no	no	no	no	no	no	no	yes	yes	no	yes	no	no	no	no	no	yes	no	no	no	no	no	no	no	no	no	no	no
387	GO:0034754~cellular hormone metabolic process	no	no	no	no	no	no	no	no	yes	no	no	no	no	no	no	no	no	no	no	no	no	no	no	no	no	no	no	no	no
388	GO:0006486~protein amino acid glycosylation	no	no	no	no	no	no	no	no	yes	no	no	no	no	no	no	no	no	no	no	no	no	no	no	no	no	no	no	no	no
389	GO:0070085~glycosylation	no	no	no	no	no	no	no	no	yes	no	no	no	no	no	no	no	no	no	no	no	no	no	no	no	no	no	no	no	no
390	GO:0048511~rhythmic process	no	no	no	no	no	no	no	no	yes	no	no	no	no	no	no	no	no	no	no	no	yes	no	yes	yes	no	no	no	no	no
391	GO:0043413~biopolymer glycosylation	no	no	no	no	no	no	no	no	yes	no	no	no	no	no	no	no	no	no	no	no	no	no	no	no	no	no	no	no	no
392	GO:0007166~cell surface receptor linked signal transduction	no	no	no	no	no	no	no	no	yes	no	no	no	no	no	no	no	no	no	no	no	no	no	no	no	yes	no	yes	no	no
393	GO:0030100~regulation of endocytosis	no	no	no	no	no	no	no	no	yes	no	no	no	no	no	no	no	no	no	no	no	no	no	no	no	no	no	no	no	no
394	GO:0016049~cell growth	no	no	no	no	no	no	no	no	yes	no	no	no	no	no	no	no	no	no	no	no	no	no	no	no	no	no	no	no	no
395	GO:0002521~leukocyte differentiation	no	no	no	no	no	no	no	no	yes	no	no	no	no	no	no	no	no	no	no	no	no	no	no	no	no	no	yes	no	no
396	GO:0055021~regulation of cardiac muscle growth	no	no	no	no	no	no	no	no	yes	no	no	no	no	no	no	no	no	no	no	no	no	no	no	no	no	no	no	no	no
397	GO:0045648~positive regulation of erythrocyte differentiation	no	no	no	no	no	no	no	no	yes	yes	no	no	no	no	no	no	no	no	no	no	no	no	no	no	no	no	no	no	no
398	GO:0060043~regulation of cardiac muscle cell proliferation	no	no	no	no	no	no	no	no	yes	no	no	no	no	no	no	no	no	no	no	no	no	no	no	no	no	no	no	no	no
399	GO:0055024~regulation of cardiac muscle tissue development	no	no	no	no	no	no	no	no	yes	no	no	no	no	no	no	no	no	no	no	no	no	no	no	no	no	no	no	no	no
400	GO:0001654~eye development	no	no	no	no	no	no	no	no	yes	no	no	no	no	no	no	no	no	yes	no	no	no	no	no	no	no	no	no	no	no
401	hsa04660:T cell receptor signaling pathway	no	no	no	no	no	no	no	no	yes	no	no	no	no	no	no	no	no	no	no	no	no	no	no	no	no	no	yes	no	no
402	GO:0045619~regulation of lymphocyte differentiation	no	no	no	no	no	no	no	no	yes	no	no	no	no	no	no	no	no	no	no	no	no	no	no	no	no	no	yes	no	no
403	GO:0001666~response to hypoxia	no	no	no	no	no	no	no	no	yes	no	no	no	yes	yes	yes	no	no	yes	no	no	no	no	no	no	no	no	no	no	no
404	GO:0045596~negative regulation of cell differentiation	no	no	no	no	no	no	no	no	yes	no	no	no	no	no	yes	no	no	yes	no	no	no	no	yes	no	no	no	no	no	no
405	GO:0045471~response to ethanol	no	no	no	no	no	no	no	no	yes	no	no	no	no	no	no	no	no	no	no	no	no	no	no	no	no	no	no	no	no
406	GO:0001764~neuron migration	no	no	no	no	no	no	no	no	yes	no	no	no	yes	no	no	no	no	no	no	no	no	no	no	no	no	no	no	no	no
407	GO:0008207~C21-steroid hormone metabolic process	no	no	no	no	no	no	no	no	yes	no	no	no	no	no	no	no	no	no	no	no	no	no	no	no	no	no	no	no	no
408	GO:0010039~response to iron ion	no	no	no	no	no	no	no	no	yes	no	no	no	no	no	no	no	no	no	no	yes	no	no	no	no	no	no	no	no	no
409	GO:0060420~regulation of heart growth	no	no	no	no	no	no	no	no	yes	no	no	no	no	no	no	no	no	no	no	no	no	no	no	no	no	no	no	no	no
410	GO:0042063~gliogenesis	no	no	no	no	no	no	no	no	yes	no	no	no	no	no	no	no	no	no	no	no	yes	no	no	no	no	no	no	no	no
411	GO:0048754~branching morphogenesis of a tube	no	no	no	no	no	no	no	no	yes	no	no	no	no	no	no	no	no	no	no	no	no	no	no	no	no	no	no	no	no
412	GO:0030217~T cell differentiation	no	no	no	no	no	no	no	no	yes	no	no	no	no	no	no	no	no	no	no	no	no	no	no	no	yes	no	yes	no	no
413	GO:0042981~regulation of apoptosis	no	no	no	no	no	no	no	no	yes	no	no	yes	no	no	yes	no	no	yes	yes	no	yes	no	no	yes	no	no	yes	no	yes
414	GO:0009719~response to endogenous stimulus	no	no	no	no	no	no	no	no	yes	no	no	yes	no	no	no	no	no	yes	no	yes	no	no	yes	yes	no	no	no	no	no
415	GO:0051050~positive regulation of transport	no	no	no	no	no	no	no	no	yes	no	no	no	no	no	yes	no	no	no	no	no	no	no	no	no	no	no	no	yes	no
416	GO:0006915~apoptosis	no	no	no	no	no	no	no	no	yes	no	no	yes	no	no	yes	no	no	yes	no	no	no	no	no	no	no	no	no	no	no
417	GO:0001759~induction of an organ	no	no	no	no	no	no	no	no	yes	no	no	no	no	no	no	no	no	no	no	no	no	no	no	no	no	no	no	no	no
418	GO:0045061~thymic T cell selection	no	no	no	no	no	no	no	no	yes	no	no	no	no	no	no	no	no	no	no	no	no	no	no	no	no	no	yes	no	no
419	GO:0070482~response to oxygen levels	no	no	no	no	no	no	no	no	yes	no	no	no	yes	yes	yes	no	no	yes	no	no	no	no	no	no	no	no	no	no	no
420	GO:0050801~ion homeostasis	no	no	no	no	no	no	no	no	yes	no	no	no	no	no	no	no	no	no	no	no	no	no	no	no	yes	no	yes	no	no
421	GO:0008104~protein localization	no	no	no	no	no	no	no	no	no	yes	no	no	no	no	no	no	no	no	no	no	no	no	no	no	no	no	no	no	no
422	GO:0051789~response to protein stimulus	no	no	no	no	no	no	no	no	no	yes	no	no	no	no	no	no	no	no	no	no	no	no	no	no	no	no	no	no	no
423	GO:0015031~protein transport	no	no	no	no	no	no	no	no	no	yes	no	no	no	no	no	no	no	no	no	no	no	no	no	no	no	no	no	no	no
424	GO:0045184~establishment of protein localization	no	no	no	no	no	no	no	no	no	yes	no	no	no	no	no	no	no	no	no	no	no	no	no	no	no	no	no	no	no
425	GO:0045637~regulation of myeloid cell differentiation	no	no	no	no	no	no	no	no	no	yes	no	no	no	no	no	no	no	yes	no	no	no	no	no	no	no	no	no	no	no
426	GO:0046365~monosaccharide catabolic process	no	no	no	no	no	no	no	no	no	yes	no	yes	no	no	no	no	no	no	no	no	no	no	no	no	no	no	no	no	no
427	GO:0006886~intracellular protein transport	no	no	no	no	no	no	no	no	no	yes	no	yes	no	no	no	no	no	no	no	no	no	no	no	no	no	no	no	no	no
428	GO:0046164~alcohol catabolic process	no	no	no	no	no	no	no	no	no	yes	no	yes	no	no	no	no	no	no	no	no	no	no	no	no	no	no	no	no	no
429	GO:0046907~intracellular transport	no	no	no	no	no	no	no	no	no	yes	no	no	no	no	no	no	no	no	yes	no	no	no	no	no	no	no	no	no	no
430	GO:0005996~monosaccharide metabolic process	no	no	no	no	no	no	no	no	no	yes	no	yes	no	no	no	no	no	no	yes	no	no	no	no	no	no	no	no	no	no
431	GO:0006612~protein targeting to membrane	no	no	no	no	no	no	no	no	no	yes	no	no	no	no	no	no	no	no	no	no	no	no	no	no	no	no	no	no	no
432	GO:0044275~cellular carbohydrate catabolic process	no	no	no	no	no	no	no	no	no	yes	no	yes	no	no	no	no	no	no	no	no	no	no	no	no	no	no	no	no	no
433	GO:0034613~cellular protein localization	no	no	no	no	no	no	no	no	no	yes	no	yes	no	no	no	no	no	no	yes	no	no	no	no	no	no	no	no	no	no
434	GO:0070727~cellular macromolecule localization	no	no	no	no	no	no	no	no	no	yes	no	yes	no	no	no	no	no	no	yes	no	no	no	no	no	no	no	no	no	no
435	GO:0016052~carbohydrate catabolic process	no	no	no	no	no	no	no	no	no	yes	no	yes	no	no	no	no	no	no	no	no	no	no	no	no	no	no	no	no	no
436	GO:0001558~regulation of cell growth	no	no	no	no	no	no	no	no	no	yes	no	yes	no	no	no	no	no	yes	no	no	no	no	no	no	no	no	no	no	no
437	GO:0010212~response to ionizing radiation	no	no	no	no	no	no	no	no	no	yes	no	no	no	no	no	no	no	no	no	no	no	no	no	no	no	no	no	no	no
438	GO:0045664~regulation of neuron differentiation	no	no	no	no	no	no	no	no	no	yes	no	no	no	no	no	no	no	no	no	no	yes	no	no	no	no	no	no	no	no
439	GO:0002244~hemopoietic progenitor cell differentiation	no	no	no	no	no	no	no	no	no	yes	no	no	no	no	no	no	no	no	no	no	no	no	no	no	no	no	no	no	no
440	hsa04010:MAPK signaling pathway	no	no	no	no	no	no	no	no	no	yes	no	no	no	no	no	no	no	no	no	no	no	no	no	no	no	no	no	no	no
441	GO:0006613~cotranslational protein targeting to membrane	no	no	no	no	no	no	no	no	no	yes	no	no	no	no	no	no	no	no	no	no	no	no	no	no	no	no	no	no	no
442	hsa04340:Hedgehog signaling pathway	no	no	no	no	no	no	no	no	no	yes	no	no	no	no	no	no	no	no	no	no	no	no	no	no	no	no	no	no	no
443	GO:0006917~induction of apoptosis	no	no	no	no	no	no	no	no	no	yes	no	yes	no	no	yes	no	no	no	no	no	no	no	no	no	no	no	no	no	no
444	GO:0012502~induction of programmed cell death	no	no	no	no	no	no	no	no	no	yes	no	yes	no	no	yes	no	no	no	no	no	no	no	no	no	no	no	no	no	no
445	GO:0010720~positive regulation of cell development	no	no	no	no	no	no	no	no	no	yes	no	no	no	no	no	no	no	no	no	no	no	no	no	no	no	no	no	no	no
446	GO:0006986~response to unfolded protein	no	no	no	no	no	no	no	no	no	yes	no	no	no	no	no	no	no	no	no	no	no	no	no	no	no	no	no	no	no
447	GO:0043065~positive regulation of apoptosis	no	no	no	no	no	no	no	no	no	yes	no	yes	no	no	yes	no	no	no	no	no	no	no	no	no	no	no	yes	no	no
448	GO:0016064~immunoglobulin mediated immune response	no	no	no	no	no	no	no	no	no	no	yes	no	no	no	no	no	no	no	no	no	no	no	no	no	no	no	no	no	no
449	GO:0019724~B cell mediated immunity	no	no	no	no	no	no	no	no	no	no	yes	no	no	no	no	no	no	no	no	no	no	no	no	no	no	no	no	no	no
450	GO:0002449~lymphocyte mediated immunity	no	no	no	no	no	no	no	no	no	no	yes	no	no	no	yes	no	no	no	no	no	no	no	no	no	no	no	no	no	no
451	GO:0002250~adaptive immune response	no	no	no	no	no	no	no	no	no	no	yes	no	no	no	yes	no	no	no	no	no	no	no	no	no	no	no	no	no	no
452	GO:0002460~adaptive immune response based on somatic recombination of immune receptors built from immunoglobulin superfamily domains	no	no	no	no	no	no	no	no	no	no	yes	no	no	no	yes	no	no	no	no	no	no	no	no	no	no	no	no	no	no
453	GO:0002443~leukocyte mediated immunity	no	no	no	no	no	no	no	no	no	no	yes	no	no	no	yes	no	no	no	no	no	no	no	no	no	no	no	no	no	no
454	GO:0002252~immune effector process	no	no	no	no	no	no	no	no	no	no	yes	no	no	no	no	no	no	no	no	no	no	no	no	no	no	no	yes	no	no
455	GO:0006091~generation of precursor metabolites and energy	no	no	no	no	no	no	no	no	no	no	no	yes	no	no	no	no	no	no	no	no	no	no	yes	no	no	no	no	no	no
456	GO:0006916~anti-apoptosis	no	no	no	no	no	no	no	no	no	no	no	yes	no	no	no	no	no	no	no	no	yes	no	no	yes	no	no	no	no	no
457	hsa00010:Glycolysis / Gluconeogenesis	no	no	no	no	no	no	no	no	no	no	no	yes	no	no	no	no	no	no	no	no	no	no	no	no	no	no	no	no	no
458	GO:0006096~glycolysis	no	no	no	no	no	no	no	no	no	no	no	yes	no	no	no	no	no	no	no	no	no	no	no	no	no	no	no	no	no
459	GO:0006006~glucose metabolic process	no	no	no	no	no	no	no	no	no	no	no	yes	no	no	no	no	no	no	no	no	no	no	no	no	no	no	no	no	no
460	GO:0030518~steroid hormone receptor signaling pathway	no	no	no	no	no	no	no	no	no	no	no	yes	no	no	no	no	no	no	no	no	yes	no	no	yes	no	no	no	no	no
461	GO:0006007~glucose catabolic process	no	no	no	no	no	no	no	no	no	no	no	yes	no	no	no	no	no	no	no	no	no	no	no	no	no	no	no	no	no
462	GO:0043066~negative regulation of apoptosis	no	no	no	no	no	no	no	no	no	no	no	yes	no	no	no	no	no	no	no	no	yes	no	no	yes	no	no	no	no	no
463	GO:0043069~negative regulation of programmed cell death	no	no	no	no	no	no	no	no	no	no	no	yes	no	no	no	no	no	no	no	no	yes	no	no	yes	no	no	no	no	no
464	GO:0060548~negative regulation of cell death	no	no	no	no	no	no	no	no	no	no	no	yes	no	no	no	no	no	no	no	no	yes	no	no	yes	no	no	no	no	no
465	GO:0019318~hexose metabolic process	no	no	no	no	no	no	no	no	no	no	no	yes	no	no	no	no	no	no	no	no	no	no	no	no	no	no	no	no	no
466	GO:0006800~oxygen and reactive oxygen species metabolic process	no	no	no	no	no	no	no	no	no	no	no	yes	no	no	no	no	no	no	no	no	no	no	no	no	no	no	no	no	no
467	GO:0019320~hexose catabolic process	no	no	no	no	no	no	no	no	no	no	no	yes	no	no	no	no	no	no	no	no	no	no	no	no	no	no	no	no	no
468	GO:0030522~intracellular receptor-mediated signaling pathway	no	no	no	no	no	no	no	no	no	no	no	yes	no	no	no	no	no	no	no	no	yes	no	no	yes	no	no	no	no	no
469	GO:0048871~multicellular organismal homeostasis	no	no	no	no	no	no	no	no	no	no	no	yes	no	no	no	no	no	no	no	no	no	no	no	no	no	no	yes	no	no
470	GO:0055114~oxidation reduction	no	no	no	no	no	no	no	no	no	no	no	yes	no	no	no	no	no	no	no	no	no	no	no	no	no	no	no	no	no
471	GO:0043068~positive regulation of programmed cell death	no	no	no	no	no	no	no	no	no	no	no	yes	no	no	yes	no	no	no	no	no	no	no	no	no	no	no	yes	no	no
472	GO:0010942~positive regulation of cell death	no	no	no	no	no	no	no	no	no	no	no	yes	no	no	yes	no	no	no	no	no	no	no	no	no	no	no	yes	no	no
473	GO:0010627~regulation of protein kinase cascade	no	no	no	no	no	no	no	no	no	no	no	yes	no	no	no	no	no	no	no	no	no	no	no	no	no	no	no	no	no
474	hsa00480:Glutathione metabolism	no	no	no	no	no	no	no	no	no	no	no	yes	no	no	no	no	no	no	no	no	no	no	no	no	no	no	no	no	no
475	GO:0018196~peptidyl-asparagine modification	no	no	no	no	no	no	no	no	no	no	no	yes	no	no	no	no	no	no	no	no	no	no	no	no	no	no	no	no	no
476	GO:0018279~protein amino acid N-linked glycosylation via asparagine	no	no	no	no	no	no	no	no	no	no	no	yes	no	no	no	no	no	no	no	no	no	no	no	no	no	no	no	no	no
477	GO:0045792~negative regulation of cell size	no	no	no	no	no	no	no	no	no	no	no	yes	no	no	no	no	no	no	no	no	no	no	no	no	no	no	no	no	no
478	GO:0043408~regulation of MAPKKK cascade	no	no	no	no	no	no	no	no	no	no	no	yes	no	no	no	no	no	no	no	no	no	no	no	no	no	no	no	no	no
479	hsa05010:Alzheimer's disease	no	no	no	no	no	no	no	no	no	no	no	yes	no	no	no	no	no	no	no	no	no	no	no	no	no	no	no	no	no
480	GO:0042744~hydrogen peroxide catabolic process	no	no	no	no	no	no	no	no	no	no	no	yes	no	no	no	no	no	no	no	no	no	no	no	no	no	no	no	no	no
481	GO:0070301~cellular response to hydrogen peroxide	no	no	no	no	no	no	no	no	no	no	no	yes	no	no	no	no	no	no	no	no	no	no	no	no	no	no	no	no	no
482	GO:0006611~protein export from nucleus	no	no	no	no	no	no	no	no	no	no	no	yes	no	no	no	no	no	no	no	no	no	no	no	no	no	no	no	no	no
483	GO:0044271~nitrogen compound biosynthetic process	no	no	no	no	no	no	no	no	no	no	no	yes	no	no	no	no	no	no	no	no	no	no	no	no	no	no	no	no	no
484	GO:0006913~nucleocytoplasmic transport	no	no	no	no	no	no	no	no	no	no	no	yes	no	no	no	no	no	no	no	no	no	no	no	no	no	no	no	no	no
485	GO:0051169~nuclear transport	no	no	no	no	no	no	no	no	no	no	no	yes	no	no	no	no	no	no	no	no	no	no	no	no	no	no	no	no	no
486	GO:0042743~hydrogen peroxide metabolic process	no	no	no	no	no	no	no	no	no	no	no	yes	no	no	no	no	no	no	no	no	no	no	no	no	no	no	no	no	no
487	GO:0012501~programmed cell death	no	no	no	no	no	no	no	no	no	no	no	yes	no	no	yes	no	no	yes	no	no	no	no	no	no	no	no	no	no	no
488	GO:0034614~cellular response to reactive oxygen species	no	no	no	no	no	no	no	no	no	no	no	yes	no	no	no	no	no	no	no	no	no	no	no	no	no	no	no	no	no
489	GO:0008637~apoptotic mitochondrial changes	no	no	no	no	no	no	no	no	no	no	no	yes	no	no	no	no	no	no	no	no	no	no	no	no	no	no	no	no	no
490	GO:0030521~androgen receptor signaling pathway	no	no	no	no	no	no	no	no	no	no	no	yes	no	no	no	no	no	no	no	no	no	no	no	no	no	no	no	no	no
491	GO:0007266~Rho protein signal transduction	no	no	no	no	no	no	no	no	no	no	no	yes	no	no	no	no	no	yes	no	no	no	no	no	no	no	no	no	no	no
492	GO:0007517~muscle organ development	no	no	no	no	no	no	no	no	no	no	no	yes	no	no	yes	no	no	no	no	no	no	no	no	no	no	no	no	no	no
493	GO:0006605~protein targeting	no	no	no	no	no	no	no	no	no	no	no	yes	no	no	no	no	no	no	yes	no	no	no	no	no	no	no	no	no	no
494	hsa00410:beta-Alanine metabolism	no	no	no	no	no	no	no	no	no	no	no	yes	no	no	no	no	no	no	no	no	no	no	no	no	no	no	no	no	no
495	GO:0030036~actin cytoskeleton organization	no	no	no	no	no	no	no	no	no	no	no	no	yes	no	yes	no	no	no	no	no	no	no	no	no	yes	no	no	no	no
496	GO:0030029~actin filament-based process	no	no	no	no	no	no	no	no	no	no	no	no	yes	no	yes	no	no	no	yes	no	no	no	no	no	yes	no	no	no	no
497	GO:0033273~response to vitamin	no	no	no	no	no	no	no	no	no	no	no	no	yes	no	no	no	yes	no	no	no	no	no	no	no	no	no	no	no	no
498	GO:0007015~actin filament organization	no	no	no	no	no	no	no	no	no	no	no	no	yes	no	no	no	no	no	no	no	no	no	no	no	no	no	no	no	no
499	GO:0007507~heart development	no	no	no	no	no	no	no	no	no	no	no	no	yes	no	yes	no	no	no	no	no	no	no	no	no	no	no	no	no	no
500	GO:0043534~blood vessel endothelial cell migration	no	no	no	no	no	no	no	no	no	no	no	no	yes	no	no	no	no	no	no	no	no	no	no	no	no	no	no	no	no
501	GO:0008284~positive regulation of cell proliferation	no	no	no	no	no	no	no	no	no	no	no	no	yes	no	no	no	no	no	no	no	yes	no	yes	no	no	no	yes	no	no
502	GO:0006576~biogenic amine metabolic process	no	no	no	no	no	no	no	no	no	no	no	no	yes	no	no	no	no	no	no	no	no	no	no	no	no	no	no	no	no
503	GO:0021700~developmental maturation	no	no	no	no	no	no	no	no	no	no	no	no	yes	no	no	no	no	no	no	no	yes	no	yes	yes	no	no	no	no	no
504	GO:0007281~germ cell development	no	no	no	no	no	no	no	no	no	no	no	no	yes	no	no	no	no	no	no	no	no	no	no	yes	no	no	no	no	no
505	GO:0007411~axon guidance	no	no	no	no	no	no	no	no	no	no	no	no	yes	no	no	no	no	no	no	no	no	no	no	no	no	no	no	no	no
506	GO:0006586~indolalkylamine metabolic process	no	no	no	no	no	no	no	no	no	no	no	no	yes	no	no	no	no	no	no	no	no	no	no	no	no	no	no	no	no
507	GO:0030728~ovulation	no	no	no	no	no	no	no	no	no	no	no	no	yes	no	no	no	no	no	no	no	no	no	no	no	no	no	no	no	no
508	GO:0042430~indole and derivative metabolic process	no	no	no	no	no	no	no	no	no	no	no	no	yes	no	no	no	no	no	no	no	no	no	no	no	no	no	no	no	no
509	GO:0042434~indole derivative metabolic process	no	no	no	no	no	no	no	no	no	no	no	no	yes	no	no	no	no	no	no	no	no	no	no	no	no	no	no	no	no
510	GO:0001503~ossification	no	no	no	no	no	no	no	no	no	no	no	no	yes	yes	no	no	no	yes	no	no	yes	no	no	no	no	no	no	no	no
511	GO:0014706~striated muscle tissue development	no	no	no	no	no	no	no	no	no	no	no	no	yes	no	no	no	no	no	no	no	no	no	no	no	no	no	no	no	no
512	GO:0060348~bone development	no	no	no	no	no	no	no	no	no	no	no	no	yes	yes	no	no	no	yes	yes	no	yes	no	no	no	no	no	no	no	no
513	GO:0060537~muscle tissue development	no	no	no	no	no	no	no	no	no	no	no	no	yes	no	no	no	no	no	no	no	no	no	no	no	no	no	no	no	no
514	GO:0022604~regulation of cell morphogenesis	no	no	no	no	no	no	no	no	no	no	no	no	yes	no	yes	no	no	yes	no	no	no	no	no	no	no	no	no	no	no
515	GO:0019439~aromatic compound catabolic process	no	no	no	no	no	no	no	no	no	no	no	no	yes	no	no	no	no	no	no	no	no	no	no	no	no	no	no	no	no
516	GO:0030574~collagen catabolic process	no	no	no	no	no	no	no	no	no	no	no	no	yes	no	no	no	no	no	no	no	no	no	no	no	no	no	no	no	no
517	GO:0051017~actin filament bundle formation	no	no	no	no	no	no	no	no	no	no	no	no	yes	no	no	no	no	no	no	no	no	no	no	no	no	no	no	no	no
518	GO:0043542~endothelial cell migration	no	no	no	no	no	no	no	no	no	no	no	no	yes	no	no	no	no	no	no	no	no	no	no	no	no	no	no	no	no
519	GO:0010647~positive regulation of cell communication	no	no	no	no	no	no	no	no	no	no	no	no	yes	yes	no	no	no	yes	no	no	no	no	no	no	no	no	yes	no	no
520	GO:0044243~multicellular organismal catabolic process	no	no	no	no	no	no	no	no	no	no	no	no	yes	no	no	no	no	no	no	no	no	no	no	no	no	no	no	no	no
521	GO:0032963~collagen metabolic process	no	no	no	no	no	no	no	no	no	no	no	no	yes	no	no	no	no	yes	no	no	no	no	no	no	no	no	no	no	no
522	GO:0048610~reproductive cellular process	no	no	no	no	no	no	no	no	no	no	no	no	yes	no	no	no	no	no	no	no	no	no	no	no	no	no	no	no	no
523	GO:0006575~cellular amino acid derivative metabolic process	no	no	no	no	no	no	no	no	no	no	no	no	yes	no	no	no	no	no	no	no	no	no	no	no	no	no	no	no	no
524	GO:0048661~positive regulation of smooth muscle cell proliferation	no	no	no	no	no	no	no	no	no	no	no	no	yes	no	no	no	no	no	no	no	no	no	no	no	no	no	no	no	no
525	GO:0044259~multicellular organismal macromolecule metabolic process	no	no	no	no	no	no	no	no	no	no	no	no	yes	no	no	no	no	yes	no	no	no	no	no	no	no	no	no	no	no
526	GO:0001701~in utero embryonic development	no	no	no	no	no	no	no	no	no	no	no	no	yes	no	yes	no	no	no	no	no	no	no	no	no	no	no	no	no	no
527	GO:0001501~skeletal system development	no	no	no	no	no	no	no	no	no	no	no	no	no	yes	no	no	no	yes	no	no	yes	no	no	no	yes	no	no	no	no
528	GO:0030949~positive regulation of vascular endothelial growth factor receptor signaling pathway	no	no	no	no	no	no	no	no	no	no	no	no	no	yes	no	no	no	no	no	no	no	no	no	no	no	no	no	no	no
529	GO:0030947~regulation of vascular endothelial growth factor receptor signaling pathway	no	no	no	no	no	no	no	no	no	no	no	no	no	yes	no	no	no	no	no	no	no	no	no	no	no	no	no	no	no
530	GO:0060349~bone morphogenesis	no	no	no	no	no	no	no	no	no	no	no	no	no	yes	no	no	no	no	no	no	no	no	no	no	no	no	no	no	no
531	GO:0009967~positive regulation of signal transduction	no	no	no	no	no	no	no	no	no	no	no	no	no	yes	no	no	no	yes	no	no	no	no	no	no	no	no	yes	no	no
532	GO:0003013~circulatory system process	no	no	no	no	no	no	no	no	no	no	no	no	no	no	yes	no	no	no	no	no	no	no	no	no	no	no	no	no	no
533	GO:0008015~blood circulation	no	no	no	no	no	no	no	no	no	no	no	no	no	no	yes	no	no	no	no	no	no	no	no	no	no	no	no	no	no
534	GO:0035150~regulation of tube size	no	no	no	no	no	no	no	no	no	no	no	no	no	no	yes	no	no	no	no	no	no	no	no	no	no	no	no	no	no
535	GO:0050880~regulation of blood vessel size	no	no	no	no	no	no	no	no	no	no	no	no	no	no	yes	no	no	no	no	no	no	no	no	no	no	no	no	no	no
536	GO:0003018~vascular process in circulatory system	no	no	no	no	no	no	no	no	no	no	no	no	no	no	yes	no	no	no	no	no	no	no	no	no	no	no	no	no	no
537	GO:0019882~antigen processing and presentation	no	no	no	no	no	no	no	no	no	no	no	no	no	no	yes	no	no	no	no	no	no	no	no	no	no	no	no	no	no
538	GO:0051235~maintenance of location	no	no	no	no	no	no	no	no	no	no	no	no	no	no	yes	no	no	no	no	no	no	no	no	no	no	no	no	no	no
539	GO:0042310~vasoconstriction	no	no	no	no	no	no	no	no	no	no	no	no	no	no	yes	no	no	no	no	no	no	no	no	no	no	no	no	no	no
540	GO:0014829~vascular smooth muscle contraction	no	no	no	no	no	no	no	no	no	no	no	no	no	no	yes	no	no	no	no	no	no	no	no	no	no	no	no	no	no
541	hsa04270:Vascular smooth muscle contraction	no	no	no	no	no	no	no	no	no	no	no	no	no	no	yes	no	no	no	no	no	no	no	no	no	no	no	no	no	no
542	GO:0002684~positive regulation of immune system process	no	no	no	no	no	no	no	no	no	no	no	no	no	no	yes	no	no	no	no	no	no	no	no	no	no	no	yes	no	no
543	GO:0050778~positive regulation of immune response	no	no	no	no	no	no	no	no	no	no	no	no	no	no	yes	no	no	no	no	no	no	no	no	no	no	no	yes	no	no
544	GO:0051651~maintenance of location in cell	no	no	no	no	no	no	no	no	no	no	no	no	no	no	yes	no	no	no	no	no	no	no	no	no	no	no	no	no	no
545	GO:0045185~maintenance of protein location	no	no	no	no	no	no	no	no	no	no	no	no	no	no	yes	no	no	no	no	no	no	no	no	no	no	no	no	no	no
546	GO:0048585~negative regulation of response to stimulus	no	no	no	no	no	no	no	no	no	no	no	no	no	no	yes	no	no	no	no	no	no	no	no	no	no	no	yes	no	no
547	GO:0008217~regulation of blood pressure	no	no	no	no	no	no	no	no	no	no	no	no	no	no	yes	no	no	no	no	no	no	no	no	no	no	no	no	no	no
548	GO:0006939~smooth muscle contraction	no	no	no	no	no	no	no	no	no	no	no	no	no	no	yes	no	no	no	no	no	no	no	no	no	no	no	no	no	no
549	GO:0008360~regulation of cell shape	no	no	no	no	no	no	no	no	no	no	no	no	no	no	yes	no	no	no	no	no	no	no	no	no	no	no	no	no	no
550	GO:0031348~negative regulation of defense response	no	no	no	no	no	no	no	no	no	no	no	no	no	no	yes	no	no	no	no	no	no	no	no	no	no	no	no	no	no
551	GO:0032570~response to progesterone stimulus	no	no	no	no	no	no	no	no	no	no	no	no	no	no	yes	no	no	no	no	no	yes	no	no	no	no	no	no	no	no
552	GO:0006508~proteolysis	no	no	no	no	no	no	no	no	no	no	no	no	no	no	yes	no	no	no	no	no	no	no	no	no	no	no	no	no	no
553	GO:0045599~negative regulation of fat cell differentiation	no	no	no	no	no	no	no	no	no	no	no	no	no	no	yes	no	no	no	no	no	no	no	no	no	no	no	no	no	no
554	GO:0051224~negative regulation of protein transport	no	no	no	no	no	no	no	no	no	no	no	no	no	no	yes	no	no	no	no	no	no	no	no	no	no	no	no	no	no
555	GO:0048584~positive regulation of response to stimulus	no	no	no	no	no	no	no	no	no	no	no	no	no	no	yes	no	no	no	no	no	no	no	no	no	no	no	yes	no	no
556	GO:0032507~maintenance of protein location in cell	no	no	no	no	no	no	no	no	no	no	no	no	no	no	yes	no	no	no	no	no	no	no	no	no	no	no	no	no	no
557	GO:0042692~muscle cell differentiation	no	no	no	no	no	no	no	no	no	no	no	no	no	no	yes	no	no	no	no	no	no	no	no	no	no	no	no	no	no
558	GO:0010648~negative regulation of cell communication	no	no	no	no	no	no	no	no	no	no	no	no	no	no	yes	no	no	no	no	no	no	no	no	no	no	no	no	no	no
559	GO:0009968~negative regulation of signal transduction	no	no	no	no	no	no	no	no	no	no	no	no	no	no	yes	no	no	no	no	no	no	no	no	no	no	no	no	no	no
560	GO:0042311~vasodilation	no	no	no	no	no	no	no	no	no	no	no	no	no	no	yes	no	no	no	no	no	no	no	no	no	no	no	no	no	no
561	GO:0045428~regulation of nitric oxide biosynthetic process	no	no	no	no	no	no	no	no	no	no	no	no	no	no	yes	no	no	no	no	no	no	no	no	no	no	no	yes	no	no
562	GO:0051336~regulation of hydrolase activity	no	no	no	no	no	no	no	no	no	no	no	no	no	no	yes	no	no	no	no	no	no	no	no	no	no	no	no	no	no
563	GO:0051051~negative regulation of transport	no	no	no	no	no	no	no	no	no	no	no	no	no	no	yes	no	no	no	no	no	no	no	no	no	no	no	no	no	no
564	GO:0042990~regulation of transcription factor import into nucleus	no	no	no	no	no	no	no	no	no	no	no	no	no	no	yes	no	no	no	no	no	no	no	no	no	no	no	no	no	no
565	hsa04612:Antigen processing and presentation	no	no	no	no	no	no	no	no	no	no	no	no	no	no	yes	no	no	no	no	no	no	no	no	no	no	no	no	no	no
566	GO:0045088~regulation of innate immune response	no	no	no	no	no	no	no	no	no	no	no	no	no	no	yes	no	no	no	no	no	no	no	no	no	no	no	yes	no	no
567	GO:0050728~negative regulation of inflammatory response	no	no	no	no	no	no	no	no	no	no	no	no	no	no	yes	no	no	no	no	no	no	no	no	no	no	no	no	no	no
568	GO:0051240~positive regulation of multicellular organismal process	no	no	no	no	no	no	no	no	no	no	no	no	no	no	yes	no	no	no	no	no	no	no	no	no	yes	no	yes	no	no
569	GO:0042554~superoxide anion generation	no	no	no	no	no	no	no	no	no	no	no	no	no	no	yes	no	no	no	no	no	no	no	no	no	no	no	no	no	no
570	GO:0051223~regulation of protein transport	no	no	no	no	no	no	no	no	no	no	no	no	no	no	yes	no	no	no	no	no	no	no	no	no	no	no	no	no	no
571	GO:0052547~regulation of peptidase activity	no	no	no	no	no	no	no	no	no	no	no	no	no	no	yes	no	no	no	no	no	no	no	no	no	no	no	no	no	no
572	GO:0019229~regulation of vasoconstriction	no	no	no	no	no	no	no	no	no	no	no	no	no	no	yes	no	no	no	no	no	no	no	no	no	no	no	no	no	no
573	GO:0051220~cytoplasmic sequestering of protein	no	no	no	no	no	no	no	no	no	no	no	no	no	no	yes	no	no	no	no	no	no	no	no	no	no	no	no	no	no
574	GO:0042992~negative regulation of transcription factor import into nucleus	no	no	no	no	no	no	no	no	no	no	no	no	no	no	yes	no	no	no	no	no	no	no	no	no	no	no	no	no	no
575	GO:0051146~striated muscle cell differentiation	no	no	no	no	no	no	no	no	no	no	no	no	no	no	yes	no	no	no	no	no	no	no	no	no	no	no	no	no	no
576	GO:0006351~transcription, DNA-dependent	no	no	no	no	no	no	no	no	no	no	no	no	no	no	yes	no	no	no	no	no	no	no	no	no	no	no	no	no	no
577	hsa03050:Proteasome	no	no	no	no	no	no	no	no	no	no	no	no	no	no	yes	no	no	no	no	no	no	no	no	no	no	no	no	no	no
578	GO:0043407~negative regulation of MAP kinase activity	no	no	no	no	no	no	no	no	no	no	no	no	no	no	yes	no	no	yes	no	no	no	no	no	no	no	no	no	no	no
579	GO:0070201~regulation of establishment of protein localization	no	no	no	no	no	no	no	no	no	no	no	no	no	no	yes	no	no	no	no	no	no	no	no	no	no	no	no	no	no
580	GO:0032774~RNA biosynthetic process	no	no	no	no	no	no	no	no	no	no	no	no	no	no	yes	no	no	no	no	no	no	no	no	no	no	no	no	no	no
581	GO:0045765~regulation of angiogenesis	no	no	no	no	no	no	no	no	no	no	no	no	no	no	yes	no	no	yes	no	no	no	no	no	no	no	no	no	no	no
582	hsa05416:Viral myocarditis	no	no	no	no	no	no	no	no	no	no	no	no	no	no	yes	no	no	no	no	no	no	no	no	no	no	no	no	no	no
583	GO:0002752~cell surface pattern recognition receptor signaling pathway	no	no	no	no	no	no	no	no	no	no	no	no	no	no	yes	no	no	no	no	no	no	no	no	no	no	no	no	no	no
584	GO:0014902~myotube differentiation	no	no	no	no	no	no	no	no	no	no	no	no	no	no	yes	no	no	no	no	no	no	no	no	no	no	no	no	no	no
585	GO:0045598~regulation of fat cell differentiation	no	no	no	no	no	no	no	no	no	no	no	no	no	no	yes	no	no	no	no	no	no	no	no	no	no	no	no	no	no
586	GO:0042308~negative regulation of protein import into nucleus	no	no	no	no	no	no	no	no	no	no	no	no	no	no	yes	no	no	no	no	no	no	no	no	no	no	no	no	no	no
587	GO:0002253~activation of immune response	no	no	no	no	no	no	no	no	no	no	no	no	no	no	yes	no	no	no	no	no	no	no	no	no	no	no	no	no	no
588	GO:0051270~regulation of cell motion	no	no	no	no	no	no	no	no	no	no	no	no	no	no	yes	no	no	yes	yes	no	no	no	no	no	no	no	no	no	no
589	GO:0002429~immune response-activating cell surface receptor signaling pathway	no	no	no	no	no	no	no	no	no	no	no	no	no	no	yes	no	no	no	no	no	no	no	no	no	no	no	yes	no	no
590	GO:0046823~negative regulation of nucleocytoplasmic transport	no	no	no	no	no	no	no	no	no	no	no	no	no	no	yes	no	no	no	no	no	no	no	no	no	no	no	no	no	no
591	GO:0046631~alpha-beta T cell activation	no	no	no	no	no	no	no	no	no	no	no	no	no	no	yes	no	no	no	no	no	no	no	no	no	no	no	no	no	no
592	GO:0002768~immune response-regulating cell surface receptor signaling pathway	no	no	no	no	no	no	no	no	no	no	no	no	no	no	yes	no	no	no	no	no	no	no	no	no	no	no	yes	no	no
593	GO:0002697~regulation of immune effector process	no	no	no	no	no	no	no	no	no	no	no	no	no	no	yes	no	no	no	no	no	no	no	no	no	no	no	yes	no	yes
594	GO:0030334~regulation of cell migration	no	no	no	no	no	no	no	no	no	no	no	no	no	no	yes	no	no	yes	no	no	no	no	no	no	no	no	no	no	no
595	GO:0042306~regulation of protein import into nucleus	no	no	no	no	no	no	no	no	no	no	no	no	no	no	yes	no	no	no	yes	no	no	no	no	no	no	no	no	no	no
596	GO:0002238~response to molecule of fungal origin	no	no	no	no	no	no	no	no	no	no	no	no	no	no	yes	no	no	no	no	no	no	no	no	no	no	no	no	no	no
597	GO:0046813~virion attachment, binding of host cell surface receptor	no	no	no	no	no	no	no	no	no	no	no	no	no	no	yes	no	no	no	no	no	no	no	no	no	no	no	no	no	no
598	GO:0031349~positive regulation of defense response	no	no	no	no	no	no	no	no	no	no	no	no	no	no	yes	no	no	no	no	no	no	no	no	no	no	no	yes	no	no
599	GO:0000188~inactivation of MAPK activity	no	no	no	no	no	no	no	no	no	no	no	no	no	no	yes	no	no	no	no	no	no	no	no	no	no	no	no	no	no
600	GO:0032880~regulation of protein localization	no	no	no	no	no	no	no	no	no	no	no	no	no	no	yes	no	no	no	no	no	no	no	no	no	no	no	no	no	no
601	GO:0045089~positive regulation of innate immune response	no	no	no	no	no	no	no	no	no	no	no	no	no	no	yes	no	no	no	no	no	no	no	no	no	no	no	yes	no	no
602	GO:0045429~positive regulation of nitric oxide biosynthetic process	no	no	no	no	no	no	no	no	no	no	no	no	no	no	yes	no	no	no	no	no	no	no	no	no	no	no	no	no	no
603	GO:0001569~patterning of blood vessels	no	no	no	no	no	no	no	no	no	no	no	no	no	no	yes	no	no	no	no	no	no	no	no	no	no	no	no	no	no
604	GO:0050727~regulation of inflammatory response	no	no	no	no	no	no	no	no	no	no	no	no	no	no	yes	no	no	no	no	no	no	no	no	no	no	no	no	no	no
605	GO:0030808~regulation of nucleotide biosynthetic process	no	no	no	no	no	no	no	no	no	no	no	no	no	no	yes	no	no	no	no	no	no	no	no	no	no	no	no	no	no
606	GO:0030802~regulation of cyclic nucleotide biosynthetic process	no	no	no	no	no	no	no	no	no	no	no	no	no	no	yes	no	no	no	no	no	no	no	no	no	no	no	no	no	no
607	GO:0007157~heterophilic cell adhesion	no	no	no	no	no	no	no	no	no	no	no	no	no	no	yes	no	no	no	no	no	no	no	no	no	no	no	no	no	no
608	GO:0032387~negative regulation of intracellular transport	no	no	no	no	no	no	no	no	no	no	no	no	no	no	yes	no	no	no	no	no	no	no	no	no	no	no	no	no	no
609	GO:0001817~regulation of cytokine production	no	no	no	no	no	no	no	no	no	no	no	no	no	no	yes	no	no	no	no	no	no	no	no	no	no	no	yes	no	no
610	GO:0043281~regulation of caspase activity	no	no	no	no	no	no	no	no	no	no	no	no	no	no	yes	no	no	no	no	no	no	no	no	no	no	no	no	no	no
611	GO:0014824~artery smooth muscle contraction	no	no	no	no	no	no	no	no	no	no	no	no	no	no	yes	no	no	no	no	no	no	no	no	no	no	no	no	no	no
612	GO:0002220~innate immune response activating cell surface receptor signaling pathway	no	no	no	no	no	no	no	no	no	no	no	no	no	no	yes	no	no	no	no	no	no	no	no	no	no	no	no	no	no
613	GO:0014820~tonic smooth muscle contraction	no	no	no	no	no	no	no	no	no	no	no	no	no	no	yes	no	no	no	no	no	no	no	no	no	no	no	no	no	no
614	GO:0030799~regulation of cyclic nucleotide metabolic process	no	no	no	no	no	no	no	no	no	no	no	no	no	no	yes	no	no	no	no	no	no	no	no	no	no	no	no	no	no
615	GO:0051249~regulation of lymphocyte activation	no	no	no	no	no	no	no	no	no	no	no	no	no	no	yes	no	no	no	no	no	no	no	no	no	no	no	yes	no	no
616	GO:0032102~negative regulation of response to external stimulus	no	no	no	no	no	no	no	no	no	no	no	no	no	no	yes	no	yes	no	no	no	no	no	no	no	no	no	no	no	no
617	GO:0052548~regulation of endopeptidase activity	no	no	no	no	no	no	no	no	no	no	no	no	no	no	yes	no	no	no	no	no	no	no	no	no	no	no	no	no	no
618	GO:0006140~regulation of nucleotide metabolic process	no	no	no	no	no	no	no	no	no	no	no	no	no	no	yes	no	no	no	no	no	no	no	no	no	no	no	no	no	no
619	GO:0002683~negative regulation of immune system process	no	no	no	no	no	no	no	no	no	no	no	no	no	no	yes	no	no	yes	no	no	no	no	no	no	no	no	yes	no	no
620	GO:0002757~immune response-activating signal transduction	no	no	no	no	no	no	no	no	no	no	no	no	no	no	yes	no	no	no	no	no	no	no	no	no	no	no	no	no	no
621	GO:0016050~vesicle organization	no	no	no	no	no	no	no	no	no	no	no	no	no	no	yes	no	no	no	no	no	no	no	no	no	no	no	no	no	no
622	GO:0006801~superoxide metabolic process	no	no	no	no	no	no	no	no	no	no	no	no	no	no	yes	no	no	no	no	no	no	no	no	no	no	no	no	no	no
623	GO:0001910~regulation of leukocyte mediated cytotoxicity	no	no	no	no	no	no	no	no	no	no	no	no	no	no	yes	no	no	no	no	no	no	no	no	no	no	no	yes	no	no
624	GO:0006213~pyrimidine nucleoside metabolic process	no	no	no	no	no	no	no	no	no	no	no	no	no	no	yes	no	no	no	no	no	no	no	no	no	no	no	no	no	no
625	GO:0033157~regulation of intracellular protein transport	no	no	no	no	no	no	no	no	no	no	no	no	no	no	yes	no	no	no	yes	no	no	no	no	no	no	no	no	no	no
626	GO:0051605~protein maturation by peptide bond cleavage	no	no	no	no	no	no	no	no	no	no	no	no	no	no	yes	no	no	no	no	no	no	no	no	no	no	no	no	no	no
627	GO:0045766~positive regulation of angiogenesis	no	no	no	no	no	no	no	no	no	no	no	no	no	no	yes	no	no	yes	no	no	no	no	no	no	no	no	no	no	no
628	GO:0006930~substrate-bound cell migration, cell extension	no	no	no	no	no	no	no	no	no	no	no	no	no	no	yes	no	no	no	no	no	no	no	no	no	no	no	no	no	no
629	GO:0022614~membrane to membrane docking	no	no	no	no	no	no	no	no	no	no	no	no	no	no	yes	no	no	no	no	no	no	no	no	no	no	no	no	no	no
630	GO:0006469~negative regulation of protein kinase activity	no	no	no	no	no	no	no	no	no	no	no	no	no	no	yes	no	no	yes	no	no	no	no	no	no	no	no	no	no	no
631	GO:0032101~regulation of response to external stimulus	no	no	no	no	no	no	no	no	no	no	no	no	no	no	no	no	yes	yes	no	no	no	no	no	no	no	no	no	no	no
632	GO:0033280~response to vitamin D	no	no	no	no	no	no	no	no	no	no	no	no	no	no	no	no	yes	yes	no	no	no	no	no	no	no	no	no	no	no
633	GO:0050920~regulation of chemotaxis	no	no	no	no	no	no	no	no	no	no	no	no	no	no	no	no	yes	yes	no	no	no	no	no	no	no	no	no	no	no
634	GO:0050795~regulation of behavior	no	no	no	no	no	no	no	no	no	no	no	no	no	no	no	no	yes	yes	no	no	no	no	no	no	no	no	no	no	no
635	GO:0030308~negative regulation of cell growth	no	no	no	no	no	no	no	no	no	no	no	no	no	no	no	no	yes	yes	no	no	no	no	no	no	no	no	no	no	no
636	GO:0006695~cholesterol biosynthetic process	no	no	no	no	no	no	no	no	no	no	no	no	no	no	no	no	no	yes	no	no	no	no	no	no	no	no	no	no	no
637	GO:0016126~sterol biosynthetic process	no	no	no	no	no	no	no	no	no	no	no	no	no	no	no	no	no	yes	no	no	no	no	no	no	no	no	no	no	no
638	GO:0006694~steroid biosynthetic process	no	no	no	no	no	no	no	no	no	no	no	no	no	no	no	no	no	yes	no	no	no	no	no	no	no	no	no	no	no
639	GO:0042060~wound healing	no	no	no	no	no	no	no	no	no	no	no	no	no	no	no	no	no	yes	no	no	no	no	no	no	no	no	no	no	no
640	GO:0008203~cholesterol metabolic process	no	no	no	no	no	no	no	no	no	no	no	no	no	no	no	no	no	yes	no	no	no	no	no	no	no	no	no	no	no
641	GO:0006333~chromatin assembly or disassembly	no	no	no	no	no	no	no	no	no	no	no	no	no	no	no	no	no	yes	no	no	no	no	no	no	no	no	no	no	no
642	GO:0016125~sterol metabolic process	no	no	no	no	no	no	no	no	no	no	no	no	no	no	no	no	no	yes	no	no	no	no	no	no	no	no	no	no	no
643	GO:0002688~regulation of leukocyte chemotaxis	no	no	no	no	no	no	no	no	no	no	no	no	no	no	no	no	no	yes	no	no	no	no	no	no	no	no	no	no	no
644	GO:0030199~collagen fibril organization	no	no	no	no	no	no	no	no	no	no	no	no	no	no	no	no	no	yes	no	no	no	no	no	no	no	no	no	no	no
645	GO:0008202~steroid metabolic process	no	no	no	no	no	no	no	no	no	no	no	no	no	no	no	no	no	yes	yes	no	no	no	no	no	no	no	no	no	no
646	GO:0030193~regulation of blood coagulation	no	no	no	no	no	no	no	no	no	no	no	no	no	no	no	no	no	yes	no	no	no	no	no	no	no	no	no	no	no
647	GO:0030155~regulation of cell adhesion	no	no	no	no	no	no	no	no	no	no	no	no	no	no	no	no	no	yes	yes	no	no	no	no	yes	no	no	no	no	no
648	GO:0050818~regulation of coagulation	no	no	no	no	no	no	no	no	no	no	no	no	no	no	no	no	no	yes	no	no	no	no	no	no	no	no	no	no	no
649	GO:0030198~extracellular matrix organization	no	no	no	no	no	no	no	no	no	no	no	no	no	no	no	no	no	yes	yes	no	no	no	no	no	no	no	no	no	no
650	GO:0008299~isoprenoid biosynthetic process	no	no	no	no	no	no	no	no	no	no	no	no	no	no	no	no	no	yes	no	no	no	no	no	no	no	no	no	no	no
651	GO:0002685~regulation of leukocyte migration	no	no	no	no	no	no	no	no	no	no	no	no	no	no	no	no	no	yes	no	no	no	no	no	no	no	no	no	no	no
652	hsa00900:Terpenoid backbone biosynthesis	no	no	no	no	no	no	no	no	no	no	no	no	no	no	no	no	no	yes	no	no	no	no	no	no	no	no	no	no	no
653	GO:0043062~extracellular structure organization	no	no	no	no	no	no	no	no	no	no	no	no	no	no	no	no	no	yes	yes	no	no	no	no	no	no	no	no	no	no
654	GO:0050921~positive regulation of chemotaxis	no	no	no	no	no	no	no	no	no	no	no	no	no	no	no	no	no	yes	no	no	no	no	no	no	no	no	no	no	no
655	GO:0008610~lipid biosynthetic process	no	no	no	no	no	no	no	no	no	no	no	no	no	no	no	no	no	yes	no	no	no	no	no	no	no	no	no	no	no
656	hsa03320:PPAR signaling pathway	no	no	no	no	no	no	no	no	no	no	no	no	no	no	no	no	no	yes	no	no	no	no	no	no	no	no	no	no	no
657	hsa05322:Systemic lupus erythematosus	no	no	no	no	no	no	no	no	no	no	no	no	no	no	no	no	no	yes	no	no	no	no	no	no	no	no	no	no	no
658	GO:0002690~positive regulation of leukocyte chemotaxis	no	no	no	no	no	no	no	no	no	no	no	no	no	no	no	no	no	yes	no	no	no	no	no	no	no	no	no	no	no
659	GO:0040017~positive regulation of locomotion	no	no	no	no	no	no	no	no	no	no	no	no	no	no	no	no	no	yes	no	no	no	no	no	no	no	no	no	no	no
660	GO:0051271~negative regulation of cell motion	no	no	no	no	no	no	no	no	no	no	no	no	no	no	no	no	no	yes	no	no	no	no	no	no	no	no	no	no	no
661	GO:0048520~positive regulation of behavior	no	no	no	no	no	no	no	no	no	no	no	no	no	no	no	no	no	yes	no	no	no	no	no	no	no	no	no	no	no
662	GO:0042730~fibrinolysis	no	no	no	no	no	no	no	no	no	no	no	no	no	no	no	no	no	yes	no	no	no	no	no	no	no	no	no	no	no
663	GO:0007267~cell-cell signaling	no	no	no	no	no	no	no	no	no	no	no	no	no	no	no	no	no	yes	no	no	no	no	no	no	no	no	no	no	no
664	hsa04512:ECM-receptor interaction	no	no	no	no	no	no	no	no	no	no	no	no	no	no	no	no	no	yes	no	no	no	no	no	no	no	no	no	no	no
665	GO:0001649~osteoblast differentiation	no	no	no	no	no	no	no	no	no	no	no	no	no	no	no	no	no	yes	no	no	no	no	no	no	no	no	no	no	no
666	GO:0002687~positive regulation of leukocyte migration	no	no	no	no	no	no	no	no	no	no	no	no	no	no	no	no	no	yes	no	no	no	no	no	no	no	no	no	no	no
667	GO:0006720~isoprenoid metabolic process	no	no	no	no	no	no	no	no	no	no	no	no	no	no	no	no	no	yes	no	no	no	no	no	no	no	no	no	no	no
668	GO:0001837~epithelial to mesenchymal transition	no	no	no	no	no	no	no	no	no	no	no	no	no	no	no	no	no	yes	no	no	no	no	no	no	no	no	no	no	no
669	GO:0051346~negative regulation of hydrolase activity	no	no	no	no	no	no	no	no	no	no	no	no	no	no	no	no	no	yes	no	no	no	no	no	no	no	no	no	no	no
670	GO:0030335~positive regulation of cell migration	no	no	no	no	no	no	no	no	no	no	no	no	no	no	no	no	no	yes	no	no	no	no	no	no	no	no	no	no	no
671	GO:0009450~gamma-aminobutyric acid catabolic process	no	no	no	no	no	no	no	no	no	no	no	no	no	no	no	no	no	yes	no	no	no	no	no	no	no	no	no	no	no
672	GO:0050878~regulation of body fluid levels	no	no	no	no	no	no	no	no	no	no	no	no	no	no	no	no	no	yes	no	no	no	no	no	no	no	no	no	no	no
673	GO:0007264~small GTPase mediated signal transduction	no	no	no	no	no	no	no	no	no	no	no	no	no	no	no	no	no	yes	yes	no	no	no	no	no	no	no	no	no	no
674	GO:0008633~activation of pro-apoptotic gene products	no	no	no	no	no	no	no	no	no	no	no	no	no	no	no	no	no	yes	no	no	yes	no	no	no	no	no	no	no	no
675	GO:0051272~positive regulation of cell motion	no	no	no	no	no	no	no	no	no	no	no	no	no	no	no	no	no	yes	no	no	no	no	yes	no	no	no	no	no	no
676	GO:0034330~cell junction organization	no	no	no	no	no	no	no	no	no	no	no	no	no	no	no	no	no	yes	no	no	no	no	no	no	no	no	no	no	no
677	GO:0030336~negative regulation of cell migration	no	no	no	no	no	no	no	no	no	no	no	no	no	no	no	no	no	yes	no	no	no	no	no	no	no	no	no	no	no
678	GO:0030195~negative regulation of blood coagulation	no	no	no	no	no	no	no	no	no	no	no	no	no	no	no	no	no	yes	no	no	no	no	no	no	no	no	no	no	no
679	GO:0007596~blood coagulation	no	no	no	no	no	no	no	no	no	no	no	no	no	no	no	no	no	yes	no	no	no	no	no	no	no	no	no	no	no
680	GO:0050817~coagulation	no	no	no	no	no	no	no	no	no	no	no	no	no	no	no	no	no	yes	no	no	no	no	no	no	no	no	no	no	no
681	GO:0040013~negative regulation of locomotion	no	no	no	no	no	no	no	no	no	no	no	no	no	no	no	no	no	yes	no	no	no	no	no	no	no	no	no	no	no
682	GO:0006925~inflammatory cell apoptosis	no	no	no	no	no	no	no	no	no	no	no	no	no	no	no	no	no	yes	no	no	no	no	no	no	no	no	no	no	no
683	GO:0050819~negative regulation of coagulation	no	no	no	no	no	no	no	no	no	no	no	no	no	no	no	no	no	yes	no	no	no	no	no	no	no	no	no	no	no
684	GO:0007599~hemostasis	no	no	no	no	no	no	no	no	no	no	no	no	no	no	no	no	no	yes	no	no	no	no	no	no	no	no	no	no	no
685	GO:0032103~positive regulation of response to external stimulus	no	no	no	no	no	no	no	no	no	no	no	no	no	no	no	no	no	yes	no	no	no	no	yes	no	no	no	no	no	no
686	GO:0008624~induction of apoptosis by extracellular signals	no	no	no	no	no	no	no	no	no	no	no	no	no	no	no	no	no	yes	no	no	no	no	no	no	no	no	no	no	no
687	GO:0009448~gamma-aminobutyric acid metabolic process	no	no	no	no	no	no	no	no	no	no	no	no	no	no	no	no	no	yes	no	no	no	no	no	no	no	no	no	no	no
688	GO:0032909~regulation of transforming growth factor-beta2 production	no	no	no	no	no	no	no	no	no	no	no	no	no	no	no	no	no	yes	no	no	no	no	no	no	no	no	no	no	no
689	GO:0010940~positive regulation of necrotic cell death	no	no	no	no	no	no	no	no	no	no	no	no	no	no	no	no	no	yes	no	no	no	no	no	no	no	no	no	no	no
690	GO:0007423~sensory organ development	no	no	no	no	no	no	no	no	no	no	no	no	no	no	no	no	no	yes	no	no	yes	no	no	no	no	no	no	no	no
691	GO:0001936~regulation of endothelial cell proliferation	no	no	no	no	no	no	no	no	no	no	no	no	no	no	no	no	no	yes	no	no	no	no	no	no	no	no	no	no	no
692	GO:0042246~tissue regeneration	no	no	no	no	no	no	no	no	no	no	no	no	no	no	no	no	no	yes	no	no	no	no	no	no	no	no	no	no	no
693	GO:0010939~regulation of necrotic cell death	no	no	no	no	no	no	no	no	no	no	no	no	no	no	no	no	no	yes	no	no	no	no	no	no	no	no	no	no	no
694	GO:0051005~negative regulation of lipoprotein lipase activity	no	no	no	no	no	no	no	no	no	no	no	no	no	no	no	no	no	yes	no	no	no	no	no	no	no	no	no	no	no
695	GO:0042157~lipoprotein metabolic process	no	no	no	no	no	no	no	no	no	no	no	no	no	no	no	no	no	yes	no	no	no	no	no	no	no	no	no	no	no
696	GO:0010634~positive regulation of epithelial cell migration	no	no	no	no	no	no	no	no	no	no	no	no	no	no	no	no	no	yes	no	no	no	no	no	no	no	no	no	no	no
697	GO:0044236~multicellular organismal metabolic process	no	no	no	no	no	no	no	no	no	no	no	no	no	no	no	no	no	yes	no	no	no	no	no	no	no	no	no	no	no
698	GO:0031214~biomineral formation	no	no	no	no	no	no	no	no	no	no	no	no	no	no	no	no	no	yes	no	no	no	no	no	no	no	no	no	no	no
699	GO:0048732~gland development	no	no	no	no	no	no	no	no	no	no	no	no	no	no	no	no	no	yes	no	no	yes	no	yes	yes	no	no	no	no	no
700	GO:0006325~chromatin organization	no	no	no	no	no	no	no	no	no	no	no	no	no	no	no	no	no	yes	yes	no	no	no	no	no	no	no	no	no	no
701	GO:0060192~negative regulation of lipase activity	no	no	no	no	no	no	no	no	no	no	no	no	no	no	no	no	no	yes	no	no	no	no	no	no	no	no	no	no	no
702	GO:0007435~salivary gland morphogenesis	no	no	no	no	no	no	no	no	no	no	no	no	no	no	no	no	no	yes	no	no	no	no	no	no	no	no	no	no	no
703	GO:0010632~regulation of epithelial cell migration	no	no	no	no	no	no	no	no	no	no	no	no	no	no	no	no	no	yes	no	no	no	no	no	no	no	no	no	no	no
704	GO:0007398~ectoderm development	no	no	no	no	no	no	no	no	no	no	no	no	no	no	no	no	no	yes	no	no	yes	no	no	no	no	no	no	no	no
705	GO:0007160~cell-matrix adhesion	no	no	no	no	no	no	no	no	no	no	no	no	no	no	no	no	no	yes	no	no	no	no	no	no	no	no	no	no	no
706	GO:0033673~negative regulation of kinase activity	no	no	no	no	no	no	no	no	no	no	no	no	no	no	no	no	no	yes	no	no	no	no	no	no	no	no	no	no	no
707	GO:0007162~negative regulation of cell adhesion	no	no	no	no	no	no	no	no	no	no	no	no	no	no	no	no	no	yes	no	no	no	no	no	no	no	no	no	no	no
708	GO:0060284~regulation of cell development	no	no	no	no	no	no	no	no	no	no	no	no	no	no	no	no	no	yes	no	no	no	no	no	no	no	no	no	no	no
709	GO:0050768~negative regulation of neurogenesis	no	no	no	no	no	no	no	no	no	no	no	no	no	no	no	no	no	yes	no	no	no	no	no	no	no	no	no	no	no
710	GO:0051260~protein homooligomerization	no	no	no	no	no	no	no	no	no	no	no	no	no	no	no	no	no	yes	no	no	no	no	no	no	no	no	no	no	no
711	GO:0016051~carbohydrate biosynthetic process	no	no	no	no	no	no	no	no	no	no	no	no	no	no	no	no	no	no	yes	no	no	no	no	no	no	no	no	no	no
712	GO:0051056~regulation of small GTPase mediated signal transduction	no	no	no	no	no	no	no	no	no	no	no	no	no	no	no	no	no	no	yes	no	no	no	no	no	no	no	no	no	no
713	GO:0045893~positive regulation of transcription, DNA-dependent	no	no	no	no	no	no	no	no	no	no	no	no	no	no	no	no	no	no	yes	no	no	no	no	no	no	no	no	no	no
714	GO:0051254~positive regulation of RNA metabolic process	no	no	no	no	no	no	no	no	no	no	no	no	no	no	no	no	no	no	yes	no	no	no	no	no	no	no	no	no	no
715	GO:0034637~cellular carbohydrate biosynthetic process	no	no	no	no	no	no	no	no	no	no	no	no	no	no	no	no	no	no	yes	no	no	no	no	no	no	no	no	no	no
716	GO:0007265~Ras protein signal transduction	no	no	no	no	no	no	no	no	no	no	no	no	no	no	no	no	no	no	yes	no	no	no	no	no	no	no	no	no	no
717	GO:0016568~chromatin modification	no	no	no	no	no	no	no	no	no	no	no	no	no	no	no	no	no	no	yes	no	no	no	no	no	no	no	no	no	no
718	GO:0045941~positive regulation of transcription	no	no	no	no	no	no	no	no	no	no	no	no	no	no	no	no	no	no	yes	no	no	no	no	no	no	no	no	no	no
719	GO:0031960~response to corticosteroid stimulus	no	no	no	no	no	no	no	no	no	no	no	no	no	no	no	no	no	no	yes	no	no	no	no	no	no	no	no	no	no
720	GO:0010628~positive regulation of gene expression	no	no	no	no	no	no	no	no	no	no	no	no	no	no	no	no	no	no	yes	no	no	no	no	no	no	no	no	no	no
721	GO:0016569~covalent chromatin modification	no	no	no	no	no	no	no	no	no	no	no	no	no	no	no	no	no	no	yes	no	no	no	no	no	no	no	no	no	no
722	hsa05110:Vibrio cholerae infection	no	no	no	no	no	no	no	no	no	no	no	no	no	no	no	no	no	no	yes	no	no	no	no	no	no	no	no	no	no
723	GO:0017038~protein import	no	no	no	no	no	no	no	no	no	no	no	no	no	no	no	no	no	no	yes	no	no	no	no	no	no	no	no	no	no
724	GO:0018347~protein amino acid farnesylation	no	no	no	no	no	no	no	no	no	no	no	no	no	no	no	no	no	no	yes	no	no	no	no	no	no	no	no	no	no
725	GO:0010557~positive regulation of macromolecule biosynthetic process	no	no	no	no	no	no	no	no	no	no	no	no	no	no	no	no	no	no	yes	no	no	no	no	no	no	no	no	no	no
726	GO:0006839~mitochondrial transport	no	no	no	no	no	no	no	no	no	no	no	no	no	no	no	no	no	no	yes	no	no	no	no	no	no	no	no	no	no
727	GO:0046578~regulation of Ras protein signal transduction	no	no	no	no	no	no	no	no	no	no	no	no	no	no	no	no	no	no	yes	no	no	no	no	no	no	no	no	no	no
728	GO:0006029~proteoglycan metabolic process	no	no	no	no	no	no	no	no	no	no	no	no	no	no	no	no	no	no	yes	no	no	no	no	no	no	no	no	no	no
729	GO:0001656~metanephros development	no	no	no	no	no	no	no	no	no	no	no	no	no	no	no	no	no	no	yes	no	no	no	no	no	no	no	no	no	no
730	GO:0000271~polysaccharide biosynthetic process	no	no	no	no	no	no	no	no	no	no	no	no	no	no	no	no	no	no	yes	no	no	no	no	no	no	no	no	no	no
731	GO:0010810~regulation of cell-substrate adhesion	no	no	no	no	no	no	no	no	no	no	no	no	no	no	no	no	no	no	yes	no	no	no	no	no	no	no	no	no	no
732	GO:0060261~positive regulation of transcription initiation from RNA polymerase II promoter	no	no	no	no	no	no	no	no	no	no	no	no	no	no	no	no	no	no	yes	no	no	no	no	no	no	no	no	no	no
733	GO:0018343~protein farnesylation	no	no	no	no	no	no	no	no	no	no	no	no	no	no	no	no	no	no	yes	no	no	no	no	no	no	no	no	no	no
734	GO:0060055~angiogenesis involved in wound healing	no	no	no	no	no	no	no	no	no	no	no	no	no	no	no	no	no	no	yes	no	no	no	no	no	no	no	no	no	no
735	GO:0040029~regulation of gene expression, epigenetic	no	no	no	no	no	no	no	no	no	no	no	no	no	no	no	no	no	no	yes	no	no	no	no	no	no	no	no	no	no
736	GO:0033365~protein localization in organelle	no	no	no	no	no	no	no	no	no	no	no	no	no	no	no	no	no	no	yes	no	no	no	no	no	no	no	no	no	no
737	GO:0051384~response to glucocorticoid stimulus	no	no	no	no	no	no	no	no	no	no	no	no	no	no	no	no	no	no	yes	no	no	no	no	no	no	no	no	no	no
738	GO:0009165~nucleotide biosynthetic process	no	no	no	no	no	no	no	no	no	no	no	no	no	no	no	no	no	no	yes	no	no	no	no	no	no	no	no	no	no
739	GO:0045930~negative regulation of mitotic cell cycle	no	no	no	no	no	no	no	no	no	no	no	no	no	no	no	no	no	no	yes	no	yes	no	no	no	no	no	no	no	no
740	GO:0009891~positive regulation of biosynthetic process	no	no	no	no	no	no	no	no	no	no	no	no	no	no	no	no	no	no	yes	no	no	no	no	no	no	no	no	no	no
741	GO:0034404~nucleobase, nucleoside and nucleotide biosynthetic process	no	no	no	no	no	no	no	no	no	no	no	no	no	no	no	no	no	no	yes	no	no	no	no	no	no	no	no	no	no
742	GO:0034654~nucleobase, nucleoside, nucleotide and nucleic acid biosynthetic process	no	no	no	no	no	no	no	no	no	no	no	no	no	no	no	no	no	no	yes	no	no	no	no	no	no	no	no	no	no
743	GO:0006305~DNA alkylation	no	no	no	no	no	no	no	no	no	no	no	no	no	no	no	no	no	no	yes	no	no	no	no	no	no	no	no	no	no
744	GO:0006306~DNA methylation	no	no	no	no	no	no	no	no	no	no	no	no	no	no	no	no	no	no	yes	no	no	no	no	no	no	no	no	no	no
745	hsa00510:N-Glycan biosynthesis	no	no	no	no	no	no	no	no	no	no	no	no	no	no	no	no	no	no	yes	no	no	no	no	no	no	no	no	no	no
746	GO:0009101~glycoprotein biosynthetic process	no	no	no	no	no	no	no	no	no	no	no	no	no	no	no	no	no	no	yes	no	no	no	no	no	no	no	no	no	no
747	GO:0022411~cellular component disassembly	no	no	no	no	no	no	no	no	no	no	no	no	no	no	no	no	no	no	yes	no	no	no	no	no	no	no	no	no	no
748	GO:0016570~histone modification	no	no	no	no	no	no	no	no	no	no	no	no	no	no	no	no	no	no	yes	no	no	no	no	no	no	no	no	no	no
749	GO:0045862~positive regulation of proteolysis	no	no	no	no	no	no	no	no	no	no	no	no	no	no	no	no	no	no	yes	no	no	no	no	no	no	no	no	no	no
750	GO:0043087~regulation of GTPase activity	no	no	no	no	no	no	no	no	no	no	no	no	no	no	no	no	no	no	yes	no	no	no	no	no	no	no	no	no	no
751	GO:0051592~response to calcium ion	no	no	no	no	no	no	no	no	no	no	no	no	no	no	no	no	no	no	yes	no	no	no	no	no	no	no	no	no	no
752	GO:0030166~proteoglycan biosynthetic process	no	no	no	no	no	no	no	no	no	no	no	no	no	no	no	no	no	no	yes	no	no	no	no	no	no	no	no	no	no
753	GO:0032984~macromolecular complex disassembly	no	no	no	no	no	no	no	no	no	no	no	no	no	no	no	no	no	no	yes	no	no	no	no	no	no	no	no	no	no
754	GO:0033692~cellular polysaccharide biosynthetic process	no	no	no	no	no	no	no	no	no	no	no	no	no	no	no	no	no	no	yes	no	no	no	no	no	no	no	no	no	no
755	GO:0034623~cellular macromolecular complex disassembly	no	no	no	no	no	no	no	no	no	no	no	no	no	no	no	no	no	no	yes	no	no	no	no	no	no	no	no	no	no
756	GO:0009100~glycoprotein metabolic process	no	no	no	no	no	no	no	no	no	no	no	no	no	no	no	no	no	no	yes	no	no	no	no	no	no	no	no	no	no
757	GO:0006338~chromatin remodeling	no	no	no	no	no	no	no	no	no	no	no	no	no	no	no	no	no	no	yes	no	no	no	no	no	no	no	no	no	no
758	GO:0032331~negative regulation of chondrocyte differentiation	no	no	no	no	no	no	no	no	no	no	no	no	no	no	no	no	no	no	yes	no	no	no	no	no	no	no	no	no	no
759	GO:0048853~forebrain morphogenesis	no	no	no	no	no	no	no	no	no	no	no	no	no	no	no	no	no	no	yes	no	no	no	no	no	no	no	no	no	no
760	GO:0001952~regulation of cell-matrix adhesion	no	no	no	no	no	no	no	no	no	no	no	no	no	no	no	no	no	no	yes	no	no	no	no	no	no	no	no	no	no
761	GO:0031328~positive regulation of cellular biosynthetic process	no	no	no	no	no	no	no	no	no	no	no	no	no	no	no	no	no	no	yes	no	no	no	no	no	no	no	no	no	no
762	hsa00760:Nicotinate and nicotinamide metabolism	no	no	no	no	no	no	no	no	no	no	no	no	no	no	no	no	no	no	yes	no	no	no	no	no	no	no	no	no	no
763	GO:0046822~regulation of nucleocytoplasmic transport	no	no	no	no	no	no	no	no	no	no	no	no	no	no	no	no	no	no	yes	no	no	no	no	no	no	no	no	no	no
764	GO:0009141~nucleoside triphosphate metabolic process	no	no	no	no	no	no	no	no	no	no	no	no	no	no	no	no	no	no	yes	no	no	no	no	no	no	no	no	no	no
765	GO:0007586~digestion	no	no	no	no	no	no	no	no	no	no	no	no	no	no	no	no	no	no	no	yes	no	no	no	no	no	no	no	no	no
766	hsa05219:Bladder cancer	no	no	no	no	no	no	no	no	no	no	no	no	no	no	no	no	no	no	no	no	yes	no	no	no	no	no	no	no	no
767	GO:0022612~gland morphogenesis	no	no	no	no	no	no	no	no	no	no	no	no	no	no	no	no	no	no	no	no	yes	no	no	yes	no	no	no	no	no
768	GO:0050678~regulation of epithelial cell proliferation	no	no	no	no	no	no	no	no	no	no	no	no	no	no	no	no	no	no	no	no	yes	no	no	yes	no	no	no	no	no
769	hsa05210:Colorectal cancer	no	no	no	no	no	no	no	no	no	no	no	no	no	no	no	no	no	no	no	no	yes	no	no	no	no	no	no	no	no
770	GO:0042493~response to drug	no	no	no	no	no	no	no	no	no	no	no	no	no	no	no	no	no	no	no	no	yes	no	no	no	no	no	no	no	no
771	GO:0001655~urogenital system development	no	no	no	no	no	no	no	no	no	no	no	no	no	no	no	no	no	no	no	no	yes	no	no	no	no	no	no	no	no
772	GO:0060429~epithelium development	no	no	no	no	no	no	no	no	no	no	no	no	no	no	no	no	no	no	no	no	yes	no	no	no	no	no	no	no	no
773	GO:0019932~second-messenger-mediated signaling	no	no	no	no	no	no	no	no	no	no	no	no	no	no	no	no	no	no	no	no	yes	no	yes	no	no	no	no	no	no
774	GO:0001541~ovarian follicle development	no	no	no	no	no	no	no	no	no	no	no	no	no	no	no	no	no	no	no	no	yes	no	no	no	no	no	no	no	no
775	GO:0030855~epithelial cell differentiation	no	no	no	no	no	no	no	no	no	no	no	no	no	no	no	no	no	no	no	no	yes	no	no	no	no	no	no	no	no
776	GO:0010001~glial cell differentiation	no	no	no	no	no	no	no	no	no	no	no	no	no	no	no	no	no	no	no	no	yes	no	no	no	no	no	no	no	no
777	GO:0002070~epithelial cell maturation	no	no	no	no	no	no	no	no	no	no	no	no	no	no	no	no	no	no	no	no	yes	no	no	no	no	no	no	no	no
778	GO:0043473~pigmentation	no	no	no	no	no	no	no	no	no	no	no	no	no	no	no	no	no	no	no	no	yes	no	no	no	no	no	no	no	no
779	GO:0007089~traversing start control point of mitotic cell cycle	no	no	no	no	no	no	no	no	no	no	no	no	no	no	no	no	no	no	no	no	yes	no	no	no	no	no	no	no	no
780	GO:0007292~female gamete generation	no	no	no	no	no	no	no	no	no	no	no	no	no	no	no	no	no	no	no	no	yes	no	no	yes	no	no	no	no	no
781	hsa05213:Endometrial cancer	no	no	no	no	no	no	no	no	no	no	no	no	no	no	no	no	no	no	no	no	yes	no	no	no	no	no	no	no	no
782	GO:0008544~epidermis development	no	no	no	no	no	no	no	no	no	no	no	no	no	no	no	no	no	no	no	no	yes	no	no	no	no	no	no	no	no
783	GO:0048469~cell maturation	no	no	no	no	no	no	no	no	no	no	no	no	no	no	no	no	no	no	no	no	yes	no	no	yes	no	no	no	no	no
784	GO:0009263~deoxyribonucleotide biosynthetic process	no	no	no	no	no	no	no	no	no	no	no	no	no	no	no	no	no	no	no	no	yes	no	no	no	no	no	no	no	no
785	GO:0009314~response to radiation	no	no	no	no	no	no	no	no	no	no	no	no	no	no	no	no	no	no	no	no	yes	no	no	no	no	no	no	no	no
786	GO:0014074~response to purine	no	no	no	no	no	no	no	no	no	no	no	no	no	no	no	no	no	no	no	no	yes	no	no	no	no	no	no	no	no
787	GO:0030850~prostate gland development	no	no	no	no	no	no	no	no	no	no	no	no	no	no	no	no	no	no	no	no	yes	no	no	no	no	no	no	no	no
788	GO:0043586~tongue development	no	no	no	no	no	no	no	no	no	no	no	no	no	no	no	no	no	no	no	no	yes	no	no	no	no	no	no	no	no
789	GO:0030318~melanocyte differentiation	no	no	no	no	no	no	no	no	no	no	no	no	no	no	no	no	no	no	no	no	yes	no	no	no	no	no	no	no	no
790	GO:0035265~organ growth	no	no	no	no	no	no	no	no	no	no	no	no	no	no	no	no	no	no	no	no	yes	no	no	no	no	no	no	no	no
791	GO:0050931~pigment cell differentiation	no	no	no	no	no	no	no	no	no	no	no	no	no	no	no	no	no	no	no	no	yes	no	no	no	no	no	no	no	no
792	GO:0051412~response to corticosterone stimulus	no	no	no	no	no	no	no	no	no	no	no	no	no	no	no	no	no	no	no	no	yes	no	no	no	no	no	no	no	no
793	hsa04012:ErbB signaling pathway	no	no	no	no	no	no	no	no	no	no	no	no	no	no	no	no	no	no	no	no	yes	no	yes	no	no	no	no	no	no
794	GO:0035272~exocrine system development	no	no	no	no	no	no	no	no	no	no	no	no	no	no	no	no	no	no	no	no	yes	no	no	no	no	no	no	no	no
795	GO:0051385~response to mineralocorticoid stimulus	no	no	no	no	no	no	no	no	no	no	no	no	no	no	no	no	no	no	no	no	yes	no	no	no	no	no	no	no	no
796	GO:0001836~release of cytochrome c from mitochondria	no	no	no	no	no	no	no	no	no	no	no	no	no	no	no	no	no	no	no	no	yes	no	no	no	no	no	no	no	no
797	GO:0002064~epithelial cell development	no	no	no	no	no	no	no	no	no	no	no	no	no	no	no	no	no	no	no	no	yes	no	no	no	no	no	no	no	no
798	GO:0045884~regulation of survival gene product expression	no	no	no	no	no	no	no	no	no	no	no	no	no	no	no	no	no	no	no	no	yes	no	no	no	no	no	no	no	no
799	GO:0010038~response to metal ion	no	no	no	no	no	no	no	no	no	no	no	no	no	no	no	no	no	no	no	no	yes	no	no	no	no	no	no	no	no
800	GO:0033059~cellular pigmentation	no	no	no	no	no	no	no	no	no	no	no	no	no	no	no	no	no	no	no	no	yes	no	no	no	no	no	no	no	no
801	GO:0045165~cell fate commitment	no	no	no	no	no	no	no	no	no	no	no	no	no	no	no	no	no	no	no	no	yes	no	no	no	no	no	no	no	no
802	GO:0021782~glial cell development	no	no	no	no	no	no	no	no	no	no	no	no	no	no	no	no	no	no	no	no	yes	no	no	no	no	no	no	no	no
803	GO:0048066~pigmentation during development	no	no	no	no	no	no	no	no	no	no	no	no	no	no	no	no	no	no	no	no	yes	no	no	no	no	no	no	no	no
804	GO:0009262~deoxyribonucleotide metabolic process	no	no	no	no	no	no	no	no	no	no	no	no	no	no	no	no	no	no	no	no	yes	no	no	no	no	no	no	no	no
805	GO:0007173~epidermal growth factor receptor signaling pathway	no	no	no	no	no	no	no	no	no	no	no	no	no	no	no	no	no	no	no	no	yes	no	no	no	no	no	no	no	no
806	GO:0051302~regulation of cell division	no	no	no	no	no	no	no	no	no	no	no	no	no	no	no	no	no	no	no	no	no	yes	no	no	no	no	no	no	no
807	GO:0050730~regulation of peptidyl-tyrosine phosphorylation	no	no	no	no	no	no	no	no	no	no	no	no	no	no	no	no	no	no	no	no	no	yes	no	no	no	no	no	no	no
808	GO:0035264~multicellular organism growth	no	no	no	no	no	no	no	no	no	no	no	no	no	no	no	no	no	no	no	no	no	yes	no	no	no	no	no	no	no
809	GO:0030261~chromosome condensation	no	no	no	no	no	no	no	no	no	no	no	no	no	no	no	no	no	no	no	no	no	yes	no	no	no	no	no	no	no
810	GO:0003012~muscle system process	no	no	no	no	no	no	no	no	no	no	no	no	no	no	no	no	no	no	no	no	no	yes	no	no	no	no	no	no	no
811	GO:0051960~regulation of nervous system development	no	no	no	no	no	no	no	no	no	no	no	no	no	no	no	no	no	no	no	no	no	yes	yes	no	no	no	no	no	no
812	GO:0051781~positive regulation of cell division	no	no	no	no	no	no	no	no	no	no	no	no	no	no	no	no	no	no	no	no	no	yes	no	no	no	no	no	no	no
813	GO:0043434~response to peptide hormone stimulus	no	no	no	no	no	no	no	no	no	no	no	no	no	no	no	no	no	no	no	no	no	no	yes	no	no	no	no	no	no
814	GO:0043029~T cell homeostasis	no	no	no	no	no	no	no	no	no	no	no	no	no	no	no	no	no	no	no	no	no	no	yes	no	no	no	yes	no	no
815	GO:0030879~mammary gland development	no	no	no	no	no	no	no	no	no	no	no	no	no	no	no	no	no	no	no	no	no	no	yes	yes	no	no	no	no	no
816	GO:0000022~mitotic spindle elongation	no	no	no	no	no	no	no	no	no	no	no	no	no	no	no	no	no	no	no	no	no	no	yes	no	no	no	no	no	no
817	GO:0051231~spindle elongation	no	no	no	no	no	no	no	no	no	no	no	no	no	no	no	no	no	no	no	no	no	no	yes	no	no	no	no	no	no
818	GO:0046544~development of secondary male sexual characteristics	no	no	no	no	no	no	no	no	no	no	no	no	no	no	no	no	no	no	no	no	no	no	yes	no	no	no	no	no	no
819	GO:0000018~regulation of DNA recombination	no	no	no	no	no	no	no	no	no	no	no	no	no	no	no	no	no	no	no	no	no	no	yes	no	no	no	yes	no	no
820	GO:0006875~cellular metal ion homeostasis	no	no	no	no	no	no	no	no	no	no	no	no	no	no	no	no	no	no	no	no	no	no	yes	no	no	no	yes	no	no
821	GO:0002260~lymphocyte homeostasis	no	no	no	no	no	no	no	no	no	no	no	no	no	no	no	no	no	no	no	no	no	no	yes	no	no	no	yes	no	no
822	GO:0055065~metal ion homeostasis	no	no	no	no	no	no	no	no	no	no	no	no	no	no	no	no	no	no	no	no	no	no	yes	no	no	no	yes	no	no
823	GO:0009628~response to abiotic stimulus	no	no	no	no	no	no	no	no	no	no	no	no	no	no	no	no	no	no	no	no	no	no	yes	no	no	no	no	no	no
824	GO:0046449~creatinine metabolic process	no	no	no	no	no	no	no	no	no	no	no	no	no	no	no	no	no	no	no	no	no	no	yes	no	no	no	no	no	no
825	GO:0001553~luteinization	no	no	no	no	no	no	no	no	no	no	no	no	no	no	no	no	no	no	no	no	no	no	yes	no	no	no	no	no	no
826	GO:0032825~positive regulation of natural killer cell differentiation	no	no	no	no	no	no	no	no	no	no	no	no	no	no	no	no	no	no	no	no	no	no	yes	no	no	no	no	no	no
827	GO:0046543~development of secondary female sexual characteristics	no	no	no	no	no	no	no	no	no	no	no	no	no	no	no	no	no	no	no	no	no	no	yes	no	no	no	no	no	no
828	GO:0032823~regulation of natural killer cell differentiation	no	no	no	no	no	no	no	no	no	no	no	no	no	no	no	no	no	no	no	no	no	no	yes	no	no	no	no	no	no
829	GO:0009266~response to temperature stimulus	no	no	no	no	no	no	no	no	no	no	no	no	no	no	no	no	no	no	no	no	no	no	yes	no	no	no	no	no	no
830	GO:0050871~positive regulation of B cell activation	no	no	no	no	no	no	no	no	no	no	no	no	no	no	no	no	no	no	no	no	no	no	yes	no	no	no	yes	no	no
831	GO:0030900~forebrain development	no	no	no	no	no	no	no	no	no	no	no	no	no	no	no	no	no	no	no	no	no	no	yes	no	no	no	no	no	no
832	GO:0006549~isoleucine metabolic process	no	no	no	no	no	no	no	no	no	no	no	no	no	no	no	no	no	no	no	no	no	no	yes	no	no	no	no	no	no
833	GO:0000255~allantoin metabolic process	no	no	no	no	no	no	no	no	no	no	no	no	no	no	no	no	no	no	no	no	no	no	yes	no	no	no	no	no	no
834	GO:0060397~JAK-STAT cascade involved in growth hormone signaling pathway	no	no	no	no	no	no	no	no	no	no	no	no	no	no	no	no	no	no	no	no	no	no	yes	no	no	no	no	no	no
835	GO:0001779~natural killer cell differentiation	no	no	no	no	no	no	no	no	no	no	no	no	no	no	no	no	no	no	no	no	no	no	yes	no	no	no	no	no	no
836	GO:0001776~leukocyte homeostasis	no	no	no	no	no	no	no	no	no	no	no	no	no	no	no	no	no	no	no	no	no	no	yes	no	no	no	yes	no	no
837	GO:0019530~taurine metabolic process	no	no	no	no	no	no	no	no	no	no	no	no	no	no	no	no	no	no	no	no	no	no	yes	no	no	no	no	no	no
838	GO:0045136~development of secondary sexual characteristics	no	no	no	no	no	no	no	no	no	no	no	no	no	no	no	no	no	no	no	no	no	no	yes	no	no	no	no	no	no
839	GO:0006573~valine metabolic process	no	no	no	no	no	no	no	no	no	no	no	no	no	no	no	no	no	no	no	no	no	no	yes	no	no	no	no	no	no
840	GO:0045647~negative regulation of erythrocyte differentiation	no	no	no	no	no	no	no	no	no	no	no	no	no	no	no	no	no	no	no	no	no	no	yes	no	no	no	no	no	no
841	GO:0002526~acute inflammatory response	no	no	no	no	no	no	no	no	no	no	no	no	no	no	no	no	no	no	no	no	no	no	yes	no	no	no	no	no	no
842	GO:0046645~positive regulation of gamma-delta T cell activation	no	no	no	no	no	no	no	no	no	no	no	no	no	no	no	no	no	no	no	no	no	no	yes	no	no	no	yes	no	no
843	GO:0046643~regulation of gamma-delta T cell activation	no	no	no	no	no	no	no	no	no	no	no	no	no	no	no	no	no	no	no	no	no	no	yes	no	no	no	yes	no	no
844	GO:0006467~protein thiol-disulfide exchange	no	no	no	no	no	no	no	no	no	no	no	no	no	no	no	no	no	no	no	no	no	no	yes	no	no	no	no	no	no
845	GO:0048537~mucosal-associated lymphoid tissue development	no	no	no	no	no	no	no	no	no	no	no	no	no	no	no	no	no	no	no	no	no	no	yes	no	no	no	no	no	no
846	GO:0045586~regulation of gamma-delta T cell differentiation	no	no	no	no	no	no	no	no	no	no	no	no	no	no	no	no	no	no	no	no	no	no	yes	no	no	no	yes	no	no
847	GO:0045588~positive regulation of gamma-delta T cell differentiation	no	no	no	no	no	no	no	no	no	no	no	no	no	no	no	no	no	no	no	no	no	no	yes	no	no	no	yes	no	no
848	GO:0048541~Peyer's patch development	no	no	no	no	no	no	no	no	no	no	no	no	no	no	no	no	no	no	no	no	no	no	yes	no	no	no	no	no	no
849	GO:0006874~cellular calcium ion homeostasis	no	no	no	no	no	no	no	no	no	no	no	no	no	no	no	no	no	no	no	no	no	no	yes	no	no	no	yes	no	no
850	GO:0045579~positive regulation of B cell differentiation	no	no	no	no	no	no	no	no	no	no	no	no	no	no	no	no	no	no	no	no	no	no	yes	no	no	no	yes	no	no
851	GO:0006101~citrate metabolic process	no	no	no	no	no	no	no	no	no	no	no	no	no	no	no	no	no	no	no	no	no	no	yes	no	no	no	no	no	no
852	GO:0032816~positive regulation of natural killer cell activation	no	no	no	no	no	no	no	no	no	no	no	no	no	no	no	no	no	no	no	no	no	no	yes	no	no	no	no	no	no
853	GO:0032814~regulation of natural killer cell activation	no	no	no	no	no	no	no	no	no	no	no	no	no	no	no	no	no	no	no	no	no	no	yes	no	no	no	no	no	no
854	GO:0055074~calcium ion homeostasis	no	no	no	no	no	no	no	no	no	no	no	no	no	no	no	no	no	no	no	no	no	no	yes	no	no	no	yes	no	no
855	GO:0022900~electron transport chain	no	no	no	no	no	no	no	no	no	no	no	no	no	no	no	no	no	no	no	no	no	no	yes	no	no	no	no	no	no
856	GO:0050864~regulation of B cell activation	no	no	no	no	no	no	no	no	no	no	no	no	no	no	no	no	no	no	no	no	no	no	yes	no	no	no	yes	no	no
857	GO:0060396~growth hormone receptor signaling pathway	no	no	no	no	no	no	no	no	no	no	no	no	no	no	no	no	no	no	no	no	no	no	yes	no	no	no	no	no	no
858	GO:0002706~regulation of lymphocyte mediated immunity	no	no	no	no	no	no	no	no	no	no	no	no	no	no	no	no	no	no	no	no	no	no	yes	no	no	no	yes	no	no
859	GO:0060416~response to growth hormone stimulus	no	no	no	no	no	no	no	no	no	no	no	no	no	no	no	no	no	no	no	no	no	no	yes	no	no	no	no	no	no
860	GO:0006105~succinate metabolic process	no	no	no	no	no	no	no	no	no	no	no	no	no	no	no	no	no	no	no	no	no	no	yes	no	no	no	no	no	no
861	GO:0048713~regulation of oligodendrocyte differentiation	no	no	no	no	no	no	no	no	no	no	no	no	no	no	no	no	no	no	no	no	no	no	yes	no	no	no	no	no	no
862	GO:0006600~creatine metabolic process	no	no	no	no	no	no	no	no	no	no	no	no	no	no	no	no	no	no	no	no	no	no	yes	no	no	no	no	no	no
863	GO:0042104~positive regulation of activated T cell proliferation	no	no	no	no	no	no	no	no	no	no	no	no	no	no	no	no	no	no	no	no	no	no	yes	no	no	no	no	no	no
864	GO:0006599~phosphagen metabolic process	no	no	no	no	no	no	no	no	no	no	no	no	no	no	no	no	no	no	no	no	no	no	yes	no	no	no	no	no	no
865	GO:0042953~lipoprotein transport	no	no	no	no	no	no	no	no	no	no	no	no	no	no	no	no	no	no	no	no	no	no	yes	no	no	no	no	no	no
866	GO:0006103~2-oxoglutarate metabolic process	no	no	no	no	no	no	no	no	no	no	no	no	no	no	no	no	no	no	no	no	no	no	yes	no	no	no	no	no	no
867	GO:0006107~oxaloacetate metabolic process	no	no	no	no	no	no	no	no	no	no	no	no	no	no	no	no	no	no	no	no	no	no	yes	no	no	no	no	no	no
868	GO:0040014~regulation of multicellular organism growth	no	no	no	no	no	no	no	no	no	no	no	no	no	no	no	no	no	no	no	no	no	no	yes	no	no	no	no	no	no
869	GO:0002703~regulation of leukocyte mediated immunity	no	no	no	no	no	no	no	no	no	no	no	no	no	no	no	no	no	no	no	no	no	no	yes	no	no	no	yes	no	no
870	GO:0032870~cellular response to hormone stimulus	no	no	no	no	no	no	no	no	no	no	no	no	no	no	no	no	no	no	no	no	no	no	yes	no	no	no	no	no	no
871	GO:0021537~telencephalon development	no	no	no	no	no	no	no	no	no	no	no	no	no	no	no	no	no	no	no	no	no	no	yes	no	no	no	no	no	no
872	GO:0045885~positive regulation of survival gene product expression	no	no	no	no	no	no	no	no	no	no	no	no	no	no	no	no	no	no	no	no	no	no	yes	no	no	no	no	no	no
873	GO:0046006~regulation of activated T cell proliferation	no	no	no	no	no	no	no	no	no	no	no	no	no	no	no	no	no	no	no	no	no	no	yes	no	no	no	no	no	no
874	hsa05221:Acute myeloid leukemia	no	no	no	no	no	no	no	no	no	no	no	no	no	no	no	no	no	no	no	no	no	no	yes	no	no	no	no	no	no
875	GO:0006820~anion transport	no	no	no	no	no	no	no	no	no	no	no	no	no	no	no	no	no	no	no	no	no	no	yes	no	no	no	no	no	no
876	GO:0045086~positive regulation of interleukin-2 biosynthetic process	no	no	no	no	no	no	no	no	no	no	no	no	no	no	no	no	no	no	no	no	no	no	yes	no	no	no	no	no	no
877	GO:0043523~regulation of neuron apoptosis	no	no	no	no	no	no	no	no	no	no	no	no	no	no	no	no	no	no	no	no	no	no	no	yes	no	no	no	no	no
878	GO:0042391~regulation of membrane potential	no	no	no	no	no	no	no	no	no	no	no	no	no	no	no	no	no	no	no	no	no	no	no	yes	no	no	no	no	no
879	GO:0050848~regulation of calcium-mediated signaling	no	no	no	no	no	no	no	no	no	no	no	no	no	no	no	no	no	no	no	no	no	no	no	no	yes	no	no	no	no
880	hsa04080:Neuroactive ligand-receptor interaction	no	no	no	no	no	no	no	no	no	no	no	no	no	no	no	no	no	no	no	no	no	no	no	no	yes	no	no	no	no
881	GO:0032846~positive regulation of homeostatic process	no	no	no	no	no	no	no	no	no	no	no	no	no	no	no	no	no	no	no	no	no	no	no	no	yes	no	yes	no	no
882	GO:0002274~myeloid leukocyte activation	no	no	no	no	no	no	no	no	no	no	no	no	no	no	no	no	no	no	no	no	no	no	no	no	yes	no	yes	no	no
883	GO:0007229~integrin-mediated signaling pathway	no	no	no	no	no	no	no	no	no	no	no	no	no	no	no	no	no	no	no	no	no	no	no	no	yes	no	no	no	no
884	GO:0002696~positive regulation of leukocyte activation	no	no	no	no	no	no	no	no	no	no	no	no	no	no	no	no	no	no	no	no	no	no	no	no	no	no	yes	no	no
885	GO:0050867~positive regulation of cell activation	no	no	no	no	no	no	no	no	no	no	no	no	no	no	no	no	no	no	no	no	no	no	no	no	no	no	yes	no	no
886	GO:0051251~positive regulation of lymphocyte activation	no	no	no	no	no	no	no	no	no	no	no	no	no	no	no	no	no	no	no	no	no	no	no	no	no	no	yes	no	no
887	GO:0050863~regulation of T cell activation	no	no	no	no	no	no	no	no	no	no	no	no	no	no	no	no	no	no	no	no	no	no	no	no	no	no	yes	no	no
888	GO:0050870~positive regulation of T cell activation	no	no	no	no	no	no	no	no	no	no	no	no	no	no	no	no	no	no	no	no	no	no	no	no	no	no	yes	no	no
889	GO:0031341~regulation of cell killing	no	no	no	no	no	no	no	no	no	no	no	no	no	no	no	no	no	no	no	no	no	no	no	no	no	no	yes	no	no
890	GO:0045621~positive regulation of lymphocyte differentiation	no	no	no	no	no	no	no	no	no	no	no	no	no	no	no	no	no	no	no	no	no	no	no	no	no	no	yes	no	no
891	GO:0045580~regulation of T cell differentiation	no	no	no	no	no	no	no	no	no	no	no	no	no	no	no	no	no	no	no	no	no	no	no	no	no	no	yes	no	no
892	GO:0001912~positive regulation of leukocyte mediated cytotoxicity	no	no	no	no	no	no	no	no	no	no	no	no	no	no	no	no	no	no	no	no	no	no	no	no	no	no	yes	no	no
893	hsa05340:Primary immunodeficiency	no	no	no	no	no	no	no	no	no	no	no	no	no	no	no	no	no	no	no	no	no	no	no	no	no	no	yes	no	no
894	GO:0031343~positive regulation of cell killing	no	no	no	no	no	no	no	no	no	no	no	no	no	no	no	no	no	no	no	no	no	no	no	no	no	no	yes	no	no
895	GO:0045582~positive regulation of T cell differentiation	no	no	no	no	no	no	no	no	no	no	no	no	no	no	no	no	no	no	no	no	no	no	no	no	no	no	yes	no	no
896	GO:0002708~positive regulation of lymphocyte mediated immunity	no	no	no	no	no	no	no	no	no	no	no	no	no	no	no	no	no	no	no	no	no	no	no	no	no	no	yes	no	no
897	GO:0002705~positive regulation of leukocyte mediated immunity	no	no	no	no	no	no	no	no	no	no	no	no	no	no	no	no	no	no	no	no	no	no	no	no	no	no	yes	no	no
898	GO:0002699~positive regulation of immune effector process	no	no	no	no	no	no	no	no	no	no	no	no	no	no	no	no	no	no	no	no	no	no	no	no	no	no	yes	no	no
899	GO:0006968~cellular defense response	no	no	no	no	no	no	no	no	no	no	no	no	no	no	no	no	no	no	no	no	no	no	no	no	no	no	yes	no	no
900	GO:0002717~positive regulation of natural killer cell mediated immunity	no	no	no	no	no	no	no	no	no	no	no	no	no	no	no	no	no	no	no	no	no	no	no	no	no	no	yes	no	no
901	GO:0045577~regulation of B cell differentiation	no	no	no	no	no	no	no	no	no	no	no	no	no	no	no	no	no	no	no	no	no	no	no	no	no	no	yes	no	no
902	GO:0045954~positive regulation of natural killer cell mediated cytotoxicity	no	no	no	no	no	no	no	no	no	no	no	no	no	no	no	no	no	no	no	no	no	no	no	no	no	no	yes	no	no
903	hsa04630:Jak-STAT signaling pathway	no	no	no	no	no	no	no	no	no	no	no	no	no	no	no	no	no	no	no	no	no	no	no	no	no	no	yes	no	no
904	GO:0042269~regulation of natural killer cell mediated cytotoxicity	no	no	no	no	no	no	no	no	no	no	no	no	no	no	no	no	no	no	no	no	no	no	no	no	no	no	yes	no	no
905	GO:0002715~regulation of natural killer cell mediated immunity	no	no	no	no	no	no	no	no	no	no	no	no	no	no	no	no	no	no	no	no	no	no	no	no	no	no	yes	no	no
906	GO:0050777~negative regulation of immune response	no	no	no	no	no	no	no	no	no	no	no	no	no	no	no	no	no	no	no	no	no	no	no	no	no	no	yes	no	no
907	GO:0046635~positive regulation of alpha-beta T cell activation	no	no	no	no	no	no	no	no	no	no	no	no	no	no	no	no	no	no	no	no	no	no	no	no	no	no	yes	no	no
908	GO:0007204~elevation of cytosolic calcium ion concentration	no	no	no	no	no	no	no	no	no	no	no	no	no	no	no	no	no	no	no	no	no	no	no	no	no	no	yes	no	no
909	GO:0051480~cytosolic calcium ion homeostasis	no	no	no	no	no	no	no	no	no	no	no	no	no	no	no	no	no	no	no	no	no	no	no	no	no	no	yes	no	no
910	GO:0046634~regulation of alpha-beta T cell activation	no	no	no	no	no	no	no	no	no	no	no	no	no	no	no	no	no	no	no	no	no	no	no	no	no	no	yes	no	no
911	GO:0032831~positive regulation of CD4-positive, CD25-positive, alpha-beta regulatory T cell differentiation	no	no	no	no	no	no	no	no	no	no	no	no	no	no	no	no	no	no	no	no	no	no	no	no	no	no	yes	no	no
912	GO:0001911~negative regulation of leukocyte mediated cytotoxicity	no	no	no	no	no	no	no	no	no	no	no	no	no	no	no	no	no	no	no	no	no	no	no	no	no	no	yes	no	no
913	GO:0031342~negative regulation of cell killing	no	no	no	no	no	no	no	no	no	no	no	no	no	no	no	no	no	no	no	no	no	no	no	no	no	no	yes	no	no
914	GO:0032829~regulation of CD4-positive, CD25-positive, alpha-beta regulatory T cell differentiation	no	no	no	no	no	no	no	no	no	no	no	no	no	no	no	no	no	no	no	no	no	no	no	no	no	no	yes	no	no
915	GO:0001915~negative regulation of T cell mediated cytotoxicity	no	no	no	no	no	no	no	no	no	no	no	no	no	no	no	no	no	no	no	no	no	no	no	no	no	no	yes	no	no
916	GO:0002822~regulation of adaptive immune response based on somatic recombination of immune receptors built from immunoglobulin superfamily domains	no	no	no	no	no	no	no	no	no	no	no	no	no	no	no	no	no	no	no	no	no	no	no	no	no	no	yes	no	no
917	GO:0002819~regulation of adaptive immune response	no	no	no	no	no	no	no	no	no	no	no	no	no	no	no	no	no	no	no	no	no	no	no	no	no	no	yes	no	no
918	GO:0050900~leukocyte migration	no	no	no	no	no	no	no	no	no	no	no	no	no	no	no	no	no	no	no	no	no	no	no	no	no	no	yes	no	no
919	GO:0033089~positive regulation of T cell differentiation in the thymus	no	no	no	no	no	no	no	no	no	no	no	no	no	no	no	no	no	no	no	no	no	no	no	no	no	no	yes	no	no
920	GO:0045591~positive regulation of regulatory T cell differentiation	no	no	no	no	no	no	no	no	no	no	no	no	no	no	no	no	no	no	no	no	no	no	no	no	no	no	yes	no	no
921	GO:0019221~cytokine-mediated signaling pathway	no	no	no	no	no	no	no	no	no	no	no	no	no	no	no	no	no	no	no	no	no	no	no	no	no	no	yes	no	no
922	GO:0050857~positive regulation of antigen receptor-mediated signaling pathway	no	no	no	no	no	no	no	no	no	no	no	no	no	no	no	no	no	no	no	no	no	no	no	no	no	no	yes	no	no
923	GO:0045589~regulation of regulatory T cell differentiation	no	no	no	no	no	no	no	no	no	no	no	no	no	no	no	no	no	no	no	no	no	no	no	no	no	no	yes	no	no
924	GO:0002710~negative regulation of T cell mediated immunity	no	no	no	no	no	no	no	no	no	no	no	no	no	no	no	no	no	no	no	no	no	no	no	no	no	no	yes	no	no
925	GO:0002922~positive regulation of humoral immune response	no	no	no	no	no	no	no	no	no	no	no	no	no	no	no	no	no	no	no	no	no	no	no	no	no	no	yes	no	no
926	GO:0002925~positive regulation of humoral immune response mediated by circulating immunoglobulin	no	no	no	no	no	no	no	no	no	no	no	no	no	no	no	no	no	no	no	no	no	no	no	no	no	no	yes	no	no
927	GO:0050670~regulation of lymphocyte proliferation	no	no	no	no	no	no	no	no	no	no	no	no	no	no	no	no	no	no	no	no	no	no	no	no	no	no	yes	no	no
928	GO:0070663~regulation of leukocyte proliferation	no	no	no	no	no	no	no	no	no	no	no	no	no	no	no	no	no	no	no	no	no	no	no	no	no	no	yes	no	no
929	GO:0032944~regulation of mononuclear cell proliferation	no	no	no	no	no	no	no	no	no	no	no	no	no	no	no	no	no	no	no	no	no	no	no	no	no	no	yes	no	no
930	GO:0002707~negative regulation of lymphocyte mediated immunity	no	no	no	no	no	no	no	no	no	no	no	no	no	no	no	no	no	no	no	no	no	no	no	no	no	no	yes	no	no
931	GO:0002923~regulation of humoral immune response mediated by circulating immunoglobulin	no	no	no	no	no	no	no	no	no	no	no	no	no	no	no	no	no	no	no	no	no	no	no	no	no	no	yes	no	no
932	GO:0002704~negative regulation of leukocyte mediated immunity	no	no	no	no	no	no	no	no	no	no	no	no	no	no	no	no	no	no	no	no	no	no	no	no	no	no	yes	no	no
933	GO:0045576~mast cell activation	no	no	no	no	no	no	no	no	no	no	no	no	no	no	no	no	no	no	no	no	no	no	no	no	no	no	yes	no	no
934	GO:0001914~regulation of T cell mediated cytotoxicity	no	no	no	no	no	no	no	no	no	no	no	no	no	no	no	no	no	no	no	no	no	no	no	no	no	no	yes	no	no
935	GO:0048535~lymph node development	no	no	no	no	no	no	no	no	no	no	no	no	no	no	no	no	no	no	no	no	no	no	no	no	no	no	yes	no	no
936	hsa04514:Cell adhesion molecules (CAMs)	no	no	no	no	no	no	no	no	no	no	no	no	no	no	no	no	no	no	no	no	no	no	no	no	no	no	yes	no	no
937	GO:0002891~positive regulation of immunoglobulin mediated immune response	no	no	no	no	no	no	no	no	no	no	no	no	no	no	no	no	no	no	no	no	no	no	no	no	no	no	yes	no	no
938	GO:0043372~positive regulation of CD4-positive, alpha beta T cell differentiation	no	no	no	no	no	no	no	no	no	no	no	no	no	no	no	no	no	no	no	no	no	no	no	no	no	no	yes	no	no
939	GO:0002820~negative regulation of adaptive immune response	no	no	no	no	no	no	no	no	no	no	no	no	no	no	no	no	no	no	no	no	no	no	no	no	no	no	yes	no	no
940	GO:0002823~negative regulation of adaptive immune response based on somatic recombination of immune receptors built from immunoglobulin superfamily domains	no	no	no	no	no	no	no	no	no	no	no	no	no	no	no	no	no	no	no	no	no	no	no	no	no	no	yes	no	no
941	GO:0033081~regulation of T cell differentiation in the thymus	no	no	no	no	no	no	no	no	no	no	no	no	no	no	no	no	no	no	no	no	no	no	no	no	no	no	yes	no	no
942	GO:0002714~positive regulation of B cell mediated immunity	no	no	no	no	no	no	no	no	no	no	no	no	no	no	no	no	no	no	no	no	no	no	no	no	no	no	yes	no	no
943	GO:0002920~regulation of humoral immune response	no	no	no	no	no	no	no	no	no	no	no	no	no	no	no	no	no	no	no	no	no	no	no	no	no	no	yes	no	no
944	GO:0050854~regulation of antigen receptor-mediated signaling pathway	no	no	no	no	no	no	no	no	no	no	no	no	no	no	no	no	no	no	no	no	no	no	no	no	no	no	yes	no	no
945	GO:0042100~B cell proliferation	no	no	no	no	no	no	no	no	no	no	no	no	no	no	no	no	no	no	no	no	no	no	no	no	no	no	yes	no	no
946	GO:0051283~negative regulation of sequestering of calcium ion	no	no	no	no	no	no	no	no	no	no	no	no	no	no	no	no	no	no	no	no	no	no	no	no	no	no	yes	no	no
947	GO:0051209~release of sequestered calcium ion into cytosol	no	no	no	no	no	no	no	no	no	no	no	no	no	no	no	no	no	no	no	no	no	no	no	no	no	no	yes	no	no
948	GO:0051282~regulation of sequestering of calcium ion	no	no	no	no	no	no	no	no	no	no	no	no	no	no	no	no	no	no	no	no	no	no	no	no	no	no	yes	no	no
949	GO:0043370~regulation of CD4-positive, alpha beta T cell differentiation	no	no	no	no	no	no	no	no	no	no	no	no	no	no	no	no	no	no	no	no	no	no	no	no	no	no	yes	no	no
950	GO:0002698~negative regulation of immune effector process	no	no	no	no	no	no	no	no	no	no	no	no	no	no	no	no	no	no	no	no	no	no	no	no	no	no	yes	no	no
951	GO:0006816~calcium ion transport	no	no	no	no	no	no	no	no	no	no	no	no	no	no	no	no	no	no	no	no	no	no	no	no	no	no	yes	no	no
952	GO:0060402~calcium ion transport into cytosol	no	no	no	no	no	no	no	no	no	no	no	no	no	no	no	no	no	no	no	no	no	no	no	no	no	no	yes	no	no
953	GO:0045058~T cell selection	no	no	no	no	no	no	no	no	no	no	no	no	no	no	no	no	no	no	no	no	no	no	no	no	no	no	yes	no	no
954	GO:0060401~cytosolic calcium ion transport	no	no	no	no	no	no	no	no	no	no	no	no	no	no	no	no	no	no	no	no	no	no	no	no	no	no	yes	no	no
955	GO:0046638~positive regulation of alpha-beta T cell differentiation	no	no	no	no	no	no	no	no	no	no	no	no	no	no	no	no	no	no	no	no	no	no	no	no	no	no	yes	no	no
956	GO:0030101~natural killer cell activation	no	no	no	no	no	no	no	no	no	no	no	no	no	no	no	no	no	no	no	no	no	no	no	no	no	no	yes	no	no
957	GO:0002709~regulation of T cell mediated immunity	no	no	no	no	no	no	no	no	no	no	no	no	no	no	no	no	no	no	no	no	no	no	no	no	no	no	yes	no	no
958	hsa04662:B cell receptor signaling pathway	no	no	no	no	no	no	no	no	no	no	no	no	no	no	no	no	no	no	no	no	no	no	no	no	no	no	yes	no	no
959	GO:0045670~regulation of osteoclast differentiation	no	no	no	no	no	no	no	no	no	no	no	no	no	no	no	no	no	no	no	no	no	no	no	no	no	no	yes	no	no
960	GO:0002889~regulation of immunoglobulin mediated immune response	no	no	no	no	no	no	no	no	no	no	no	no	no	no	no	no	no	no	no	no	no	no	no	no	no	no	yes	no	yes
961	GO:0002712~regulation of B cell mediated immunity	no	no	no	no	no	no	no	no	no	no	no	no	no	no	no	no	no	no	no	no	no	no	no	no	no	no	yes	no	yes
962	GO:0010740~positive regulation of protein kinase cascade	no	no	no	no	no	no	no	no	no	no	no	no	no	no	no	no	no	no	no	no	no	no	no	no	no	no	yes	no	no
963	GO:0046637~regulation of alpha-beta T cell differentiation	no	no	no	no	no	no	no	no	no	no	no	no	no	no	no	no	no	no	no	no	no	no	no	no	no	no	yes	no	no
964	GO:0015674~di-, tri-valent inorganic cation transport	no	no	no	no	no	no	no	no	no	no	no	no	no	no	no	no	no	no	no	no	no	no	no	no	no	no	yes	no	no
965	GO:0030888~regulation of B cell proliferation	no	no	no	no	no	no	no	no	no	no	no	no	no	no	no	no	no	no	no	no	no	no	no	no	no	no	yes	no	no
966	GO:0007159~leukocyte adhesion	no	no	no	no	no	no	no	no	no	no	no	no	no	no	no	no	no	no	no	no	no	no	no	no	no	no	yes	no	no
967	GO:0002824~positive regulation of adaptive immune response based on somatic recombination of immune receptors built from immunoglobulin superfamily domains	no	no	no	no	no	no	no	no	no	no	no	no	no	no	no	no	no	no	no	no	no	no	no	no	no	no	yes	no	no
968	GO:0032649~regulation of interferon-gamma production	no	no	no	no	no	no	no	no	no	no	no	no	no	no	no	no	no	no	no	no	no	no	no	no	no	no	yes	no	no
969	GO:0002377~immunoglobulin production	no	no	no	no	no	no	no	no	no	no	no	no	no	no	no	no	no	no	no	no	no	no	no	no	no	no	yes	no	no
970	GO:0002821~positive regulation of adaptive immune response	no	no	no	no	no	no	no	no	no	no	no	no	no	no	no	no	no	no	no	no	no	no	no	no	no	no	yes	no	no
971	GO:0002440~production of molecular mediator of immune response	no	no	no	no	no	no	no	no	no	no	no	no	no	no	no	no	no	no	no	no	no	no	no	no	no	no	yes	no	no
972	GO:0030595~leukocyte chemotaxis	no	no	no	no	no	no	no	no	no	no	no	no	no	no	no	no	no	no	no	no	no	no	no	no	no	no	yes	no	no
973	GO:0060326~cell chemotaxis	no	no	no	no	no	no	no	no	no	no	no	no	no	no	no	no	no	no	no	no	no	no	no	no	no	no	yes	no	no
974	GO:0007259~JAK-STAT cascade	no	no	no	no	no	no	no	no	no	no	no	no	no	no	no	no	no	no	no	no	no	no	no	no	no	no	yes	no	no
975	GO:0042102~positive regulation of T cell proliferation	no	no	no	no	no	no	no	no	no	no	no	no	no	no	no	no	no	no	no	no	no	no	no	no	no	no	yes	no	no
976	GO:0002761~regulation of myeloid leukocyte differentiation	no	no	no	no	no	no	no	no	no	no	no	no	no	no	no	no	no	no	no	no	no	no	no	no	no	no	yes	no	no
977	GO:0002700~regulation of production of molecular mediator of immune response	no	no	no	no	no	no	no	no	no	no	no	no	no	no	no	no	no	no	no	no	no	no	no	no	no	no	yes	no	no
978	GO:0046651~lymphocyte proliferation	no	no	no	no	no	no	no	no	no	no	no	no	no	no	no	no	no	no	no	no	no	no	no	no	no	no	yes	no	no
979	GO:0032943~mononuclear cell proliferation	no	no	no	no	no	no	no	no	no	no	no	no	no	no	no	no	no	no	no	no	no	no	no	no	no	no	yes	no	no
980	GO:0070661~leukocyte proliferation	no	no	no	no	no	no	no	no	no	no	no	no	no	no	no	no	no	no	no	no	no	no	no	no	no	no	yes	no	no
981	GO:0006672~ceramide metabolic process	no	no	no	no	no	no	no	no	no	no	no	no	no	no	no	no	no	no	no	no	no	no	no	no	no	no	no	yes	no
982	GO:0046519~sphingoid metabolic process	no	no	no	no	no	no	no	no	no	no	no	no	no	no	no	no	no	no	no	no	no	no	no	no	no	no	no	yes	no
983	GO:0060052~neurofilament cytoskeleton organization	no	no	no	no	no	no	no	no	no	no	no	no	no	no	no	no	no	no	no	no	no	no	no	no	no	no	no	no	yes
984	GO:0000768~syncytium formation by plasma membrane fusion	no	no	no	no	no	no	no	no	no	no	no	no	no	no	no	no	no	no	no	no	no	no	no	no	no	no	no	no	yes
985	GO:0006949~syncytium formation	no	no	no	no	no	no	no	no	no	no	no	no	no	no	no	no	no	no	no	no	no	no	no	no	no	no	no	no	yes
986	GO:0045104~intermediate filament cytoskeleton organization	no	no	no	no	no	no	no	no	no	no	no	no	no	no	no	no	no	no	no	no	no	no	no	no	no	no	no	no	yes
987	GO:0009409~response to cold	no	no	no	no	no	no	no	no	no	no	no	no	no	no	no	no	no	no	no	no	no	no	no	no	no	no	no	no	yes
988	GO:0045103~intermediate filament-based process	no	no	no	no	no	no	no	no	no	no	no	no	no	no	no	no	no	no	no	no	no	no	no	no	no	no	no	no	yes
