# Supplementary material for: Genes and functions from breast cancer signatures
Source: BMC Cancer. 2018 Apr 27;18:473. doi: 10.1186/s12885-018-4388-4 (PMC5921990; doi:10.1186/s12885-018-4388-4)
Supplement: Supplementary file 6 — Table S6. The number of signatures involved in each function term. In this table, for each signature function term, the number of signatures including this gene was counted. (CSV 57 kb) [file 12885_2018_4388_MOESM6_ESM.csv]

term_name	signature_name	number_of_signature
GO:0022402~cell cycle process	BCI CCPS Endo GGI8 GGI97 IGS Iwao MBC MS14 PAM50 Pawitan Robust RS Wang	14
GO:0007010~cytoskeleton organization	BCI GGI97 IGS Iwao LM Mamma MBC MS14 PAM50 Pawitan Robust Wang	12
GO:0007049~cell cycle	BCI CCPS Endo GGI97 Iwao MBC MS14 Olaf PAM50 Pawitan Robust Wang	12
GO:0000278~mitotic cell cycle	BCI CCPS Endo GGI8 GGI97 MBC MS14 PAM50 Pawitan Robust Wang	11
GO:0022403~cell cycle phase	CCPS Endo GGI8 GGI97 Iwao MS14 PAM50 Pawitan Robust RS Wang	11
GO:0042127~regulation of cell proliferation	CCPS Chang Endo GGI97 HDPP LM MBC Novel2 PAM50 Robust Tcell	11
GO:0010033~response to organic substance	Chang HDPP LM MBC Novel2 PAM50 Robust RS Tcell Vegran	10
GO:0006259~DNA metabolic process	CCPS GGI97 Mamma MS14 Olaf PAM50 Pawitan Robust Wang	9
GO:0008283~cell proliferation	CCPS GCN GGI97 HDPP LM PAM50 Pawitan Robust RS	9
GO:0007242~intracellular signaling cascade	CCPS GCN HDPP Mamma MBC Novel2 Olaf Robust Tcell	9
GO:0010941~regulation of cell death	HDPP Iwao MBC Novel2 Olaf PAM50 RS Tcell Wang	9
GO:0043067~regulation of programmed cell death	HDPP Iwao MBC Novel2 Olaf PAM50 RS Tcell Wang	9
GO:0042981~regulation of apoptosis	HDPP Iwao MBC Novel2 Olaf PAM50 RS Tcell Wang	9
GO:0007017~microtubule-based process	BCI CCPS GGI97 Iwao PAM50 Pawitan Robust Wang	8
GO:0051301~cell division	BCI CCPS GGI97 MS14 PAM50 Pawitan Robust Wang	8
GO:0000279~M phase	CCPS GGI8 GGI97 MS14 PAM50 Pawitan Robust Wang	8
GO:0051726~regulation of cell cycle	CCPS Endo GGI97 MS14 Olaf PAM50 Pawitan Robust	8
GO:0006260~DNA replication	CCPS GGI97 Mamma MS14 PAM50 Pawitan SMS Wang	8
GO:0009611~response to wounding	Bcell LM MBC Novel2 Robust RS SDPP	7
GO:0000226~microtubule cytoskeleton organization	BCI GGI97 Iwao Mamma PAM50 Pawitan Robust	7
GO:0007346~regulation of mitotic cell cycle	BCI CCPS Endo GGI97 PAM50 Pawitan Robust	7
GO:0007067~mitosis	BCI CCPS GGI97 MS14 PAM50 Pawitan Robust	7
GO:0000280~nuclear division	BCI CCPS GGI97 MS14 PAM50 Pawitan Robust	7
GO:0000087~M phase of mitotic cell cycle	BCI CCPS GGI97 MS14 PAM50 Pawitan Robust	7
GO:0048285~organelle fission	BCI CCPS GGI97 MS14 PAM50 Pawitan Robust	7
hsa04110:Cell cycle	CCPS GGI97 Mamma MS14 PAM50 Pawitan Robust	7
GO:0010564~regulation of cell cycle process	CCPS Endo GGI97 MS14 PAM50 Pawitan Robust	7
GO:0031099~regeneration	CCPS GGI97 IGS Novel2 PAM50 Robust RS	7
GO:0031399~regulation of protein modification process	CCPS GGI97 HDPP MBC PAM50 Pawitan Robust	7
GO:0006955~immune response	Bcell HDPP IR7 MBC SDPP Tcell	6
GO:0042325~regulation of phosphorylation	CCPS GCN GGI97 HDPP MBC Novel2	6
hsa05200:Pathways in cancer	CCPS GCN HDPP Mamma Novel2 PAM50	6
GO:0040007~growth	CCPS GGI97 HDPP LM Novel2 PAM50	6
GO:0008285~negative regulation of cell proliferation	CCPS Chang HDPP LM MBC Novel2	6
GO:0048545~response to steroid hormone stimulus	CCPS MBC Novel2 Olaf PAM50 RS	6
GO:0045787~positive regulation of cell cycle	CCPS GGI97 Olaf PAM50 Pawitan Robust	6
GO:0009725~response to hormone stimulus	HDPP Novel2 Olaf p53 Robust RS	6
GO:0009719~response to endogenous stimulus	HDPP Iwao Novel2 p53 Robust RS	6
GO:0042330~taxis	Bcell HDPP LM Novel2 Tcell	5
GO:0006935~chemotaxis	Bcell HDPP LM Novel2 Tcell	5
GO:0051329~interphase of mitotic cell cycle	CCPS Endo GGI97 PAM50 RS	5
GO:0051325~interphase	CCPS Endo GGI97 PAM50 RS	5
GO:0000075~cell cycle checkpoint	CCPS Endo GGI97 PAM50 Robust	5
hsa04115:p53 signaling pathway	CCPS GGI97 Novel2 PAM50 Robust	5
hsa04114:Oocyte meiosis	CCPS GGI97 MS14 PAM50 Robust	5
GO:0019220~regulation of phosphate metabolic process	CCPS GCN GGI97 HDPP MBC	5
GO:0051174~regulation of phosphorus metabolic process	CCPS GCN GGI97 HDPP MBC	5
hsa04914:Progesterone-mediated oocyte maturation	CCPS GGI97 MS14 Robust RS	5
GO:0051438~regulation of ubiquitin-protein ligase activity	CCPS GGI97 MBC PAM50 Robust	5
GO:0051340~regulation of ligase activity	CCPS GGI97 MBC PAM50 Robust	5
GO:0031396~regulation of protein ubiquitination	CCPS GGI97 MBC PAM50 Robust	5
GO:0031145~anaphase-promoting complex-dependent proteasomal ubiquitin-dependent protein catabolic process	CCPS GGI97 MBC PAM50 Robust	5
GO:0051439~regulation of ubiquitin-protein ligase activity during mitotic cell cycle	CCPS GGI97 MBC PAM50 Robust	5
GO:0048589~developmental growth	CCPS HDPP LM PAM50 RS	5
GO:0043161~proteasomal ubiquitin-dependent protein catabolic process	CCPS GGI97 MBC PAM50 Robust	5
GO:0010498~proteasomal protein catabolic process	CCPS GGI97 MBC PAM50 Robust	5
GO:0043627~response to estrogen stimulus	CCPS HDPP MBC PAM50 RS	5
GO:0033554~cellular response to stress	CCPS Chang GGI97 IGS Wang	5
GO:0032268~regulation of cellular protein metabolic process	CCPS GGI97 MBC PAM50 Robust	5
GO:0048609~reproductive process in a multicellular organism	CCPS Chang PAM50 Robust RS	5
GO:0032504~multicellular organism reproduction	CCPS Chang PAM50 Robust RS	5
GO:0003006~reproductive developmental process	CCPS HDPP LM PAM50 RS	5
GO:0001775~cell activation	Chang HDPP MBC SDPP Tcell	5
GO:0016310~phosphorylation	Chang GCN IGS Olaf Tcell	5
GO:0045321~leukocyte activation	Chang HDPP MBC SDPP Tcell	5
GO:0031401~positive regulation of protein modification process	Endo GGI97 MBC PAM50 Robust	5
GO:0033043~regulation of organelle organization	GGI97 Iwao PAM50 Pawitan Robust	5
GO:0006323~DNA packaging	GGI97 Mamma Novel2 Pawitan Wang	5
GO:0042592~homeostatic process	HDPP Iwao Robust SDPP Tcell	5
GO:0051094~positive regulation of developmental process	HDPP IGS Novel2 PAM50 Tcell	5
GO:0042110~T cell activation	HDPP MBC Robust SDPP Tcell	5
GO:0046649~lymphocyte activation	HDPP MBC Robust SDPP Tcell	5
GO:0007155~cell adhesion	HDPP MBC Novel2 Pawitan Tcell	5
GO:0022610~biological adhesion	HDPP MBC Novel2 Pawitan Tcell	5
GO:0001666~response to hypoxia	HDPP LM Mamma MBC Novel2	5
GO:0070482~response to oxygen levels	HDPP LM Mamma MBC Novel2	5
GO:0060348~bone development	LM Mamma Novel2 Olaf PAM50	5
hsa04060:Cytokine-cytokine receptor interaction	Bcell GCN Novel2 Tcell	4
GO:0007610~behavior	Bcell HDPP Novel2 Tcell	4
GO:0006952~defense response	Bcell HDPP Novel2 Tcell	4
GO:0051052~regulation of DNA metabolic process	CCPS Chang GGI97 Robust	4
GO:0006974~response to DNA damage stimulus	CCPS Chang GGI97 Wang	4
GO:0051352~negative regulation of ligase activity	CCPS GGI97 MBC Robust	4
GO:0051444~negative regulation of ubiquitin-protein ligase activity	CCPS GGI97 MBC Robust	4
GO:0031397~negative regulation of protein ubiquitination	CCPS GGI97 MBC Robust	4
GO:0031577~spindle checkpoint	CCPS GGI97 PAM50 Robust	4
GO:0000910~cytokinesis	CCPS GGI97 Pawitan Robust	4
GO:0043933~macromolecular complex subunit organization	Chang GGI97 Novel2 PAM50	4
GO:0006793~phosphorus metabolic process	Chang GCN Olaf Tcell	4
GO:0006796~phosphate metabolic process	Chang GCN Olaf Tcell	4
GO:0007584~response to nutrient	Endo IGS LM Novel2	4
GO:0043085~positive regulation of catalytic activity	GCN MBC PAM50 RS	4
hsa04510:Focal adhesion	GCN HDPP MBC Novel2	4
GO:0044093~positive regulation of molecular function	GCN MBC PAM50 RS	4
GO:0006468~protein amino acid phosphorylation	GCN IGS MS14 Tcell	4
GO:0010948~negative regulation of cell cycle process	GGI97 Olaf Pawitan Robust	4
GO:0007088~regulation of mitosis	GGI97 MS14 Pawitan Robust	4
GO:0051783~regulation of nuclear division	GGI97 MS14 Pawitan Robust	4
GO:0007059~chromosome segregation	GGI97 PAM50 Pawitan Robust	4
GO:0051640~organelle localization	GGI97 PAM50 Pawitan Robust	4
GO:0051276~chromosome organization	GGI97 Olaf Pawitan Robust	4
GO:0040001~establishment of mitotic spindle localization	GGI97 Mamma Pawitan Robust	4
GO:0051293~establishment of spindle localization	GGI97 Mamma Pawitan Robust	4
GO:0051653~spindle localization	GGI97 Mamma Pawitan Robust	4
GO:0051443~positive regulation of ubiquitin-protein ligase activity	GGI97 MBC PAM50 Robust	4
GO:0048015~phosphoinositide-mediated signaling	GGI97 PAM50 Pawitan Robust	4
GO:0032270~positive regulation of cellular protein metabolic process	GGI97 MBC PAM50 Robust	4
GO:0051437~positive regulation of ubiquitin-protein ligase activity during mitotic cell cycle	GGI97 MBC PAM50 Robust	4
GO:0048534~hemopoietic or lymphoid organ development	HDPP Robust SDPP Tcell	4
GO:0002520~immune system development	HDPP Robust SDPP Tcell	4
GO:0001568~blood vessel development	HDPP LM MBC Novel2	4
GO:0001944~vasculature development	HDPP LM MBC Novel2	4
GO:0042698~ovulation cycle	HDPP PAM50 Robust RS	4
GO:0048514~blood vessel morphogenesis	HDPP LM MBC Novel2	4
GO:0045639~positive regulation of myeloid cell differentiation	HDPP IGS Novel2 Tcell	4
GO:0001525~angiogenesis	HDPP LM MBC Novel2	4
GO:0030005~cellular di-, tri-valent inorganic cation homeostasis	HDPP Robust SDPP Tcell	4
GO:0045597~positive regulation of cell differentiation	HDPP IGS PAM50 Tcell	4
GO:0048878~chemical homeostasis	HDPP Robust SDPP Tcell	4
GO:0030003~cellular cation homeostasis	HDPP Robust SDPP Tcell	4
GO:0008219~cell death	HDPP Iwao MBC Novel2	4
GO:0016265~death	HDPP Iwao MBC Novel2	4
GO:0055080~cation homeostasis	HDPP Robust SDPP Tcell	4
GO:0008361~regulation of cell size	HDPP IGS Iwao Novel2	4
GO:0048511~rhythmic process	HDPP PAM50 Robust RS	4
GO:0045596~negative regulation of cell differentiation	HDPP MBC Novel2 Robust	4
GO:0006915~apoptosis	HDPP Iwao MBC Novel2	4
GO:0043065~positive regulation of apoptosis	IGS Iwao MBC Tcell	4
GO:0030029~actin filament-based process	LM MBC Olaf SDPP	4
GO:0008284~positive regulation of cell proliferation	LM PAM50 Robust Tcell	4
GO:0021700~developmental maturation	LM PAM50 Robust RS	4
GO:0001503~ossification	LM Mamma Novel2 PAM50	4
GO:0010647~positive regulation of cell communication	LM Mamma Novel2 Tcell	4
GO:0001501~skeletal system development	Mamma Novel2 PAM50 SDPP	4
GO:0048732~gland development	Novel2 PAM50 Robust RS	4
GO:0007626~locomotory behavior	Bcell HDPP Tcell	3
GO:0006954~inflammatory response	Bcell Novel2 Robust	3
GO:0000079~regulation of cyclin-dependent protein kinase activity	CCPS GGI97 Robust	3
GO:0006261~DNA-dependent DNA replication	CCPS GGI97 Mamma	3
GO:0006270~DNA replication initiation	CCPS GGI97 Mamma	3
GO:0045859~regulation of protein kinase activity	CCPS GCN GGI97	3
GO:0051327~M phase of meiotic cell cycle	CCPS GGI97 Robust	3
GO:0007126~meiosis	CCPS GGI97 Robust	3
GO:0051321~meiotic cell cycle	CCPS GGI97 Robust	3
GO:0051338~regulation of transferase activity	CCPS GCN Novel2	3
GO:0000086~G2/M transition of mitotic cell cycle	CCPS GGI97 PAM50	3
GO:0007093~mitotic cell cycle checkpoint	CCPS GGI97 Robust	3
hsa05222:Small cell lung cancer	CCPS GGI97 PAM50	3
GO:0043086~negative regulation of catalytic activity	CCPS MBC Novel2	3
GO:0000085~G2 phase of mitotic cell cycle	CCPS GGI97 Wang	3
GO:0051319~G2 phase	CCPS GGI97 Wang	3
GO:0010604~positive regulation of macromolecule metabolic process	CCPS Olaf PAM50	3
GO:0031400~negative regulation of protein modification process	CCPS MBC Robust	3
GO:0044092~negative regulation of molecular function	CCPS MBC Novel2	3
GO:0001556~oocyte maturation	CCPS GGI97 Robust	3
GO:0048599~oocyte development	CCPS PAM50 RS	3
GO:0009994~oocyte differentiation	CCPS PAM50 RS	3
GO:0032269~negative regulation of cellular protein metabolic process	CCPS MBC Robust	3
GO:0051248~negative regulation of protein metabolic process	CCPS MBC Robust	3
hsa05215:Prostate cancer	CCPS Iwao PAM50	3
GO:0032355~response to estradiol stimulus	CCPS HDPP p53	3
GO:0065003~macromolecular complex assembly	Chang Novel2 Pawitan	3
GO:0007276~gamete generation	Chang PAM50 RS	3
GO:0019953~sexual reproduction	Chang PAM50 RS	3
GO:0048678~response to axon injury	Chang PAM50 RS	3
GO:0009991~response to extracellular stimulus	Endo IGS Novel2	3
GO:0007169~transmembrane receptor protein tyrosine kinase signaling pathway	GCN PAM50 Robust	3
GO:0030071~regulation of mitotic metaphase/anaphase transition	GGI97 Pawitan Robust	3
GO:0007051~spindle organization	GGI97 Pawitan Robust	3
GO:0051656~establishment of organelle localization	GGI97 PAM50 Pawitan	3
GO:0000070~mitotic sister chromatid segregation	GGI97 Pawitan Robust	3
GO:0000819~sister chromatid segregation	GGI97 Pawitan Robust	3
GO:0045786~negative regulation of cell cycle	GGI97 Olaf PAM50	3
GO:0051129~negative regulation of cellular component organization	GGI97 HDPP Robust	3
GO:0065004~protein-DNA complex assembly	GGI97 Novel2 Pawitan	3
GO:0051351~positive regulation of ligase activity	GGI97 MBC PAM50	3
GO:0031398~positive regulation of protein ubiquitination	GGI97 MBC PAM50	3
GO:0044265~cellular macromolecule catabolic process	GGI97 PAM50 Vegran	3
GO:0034621~cellular macromolecular complex subunit organization	GGI97 Olaf Pawitan	3
GO:0051247~positive regulation of protein metabolic process	GGI97 MBC PAM50	3
GO:0051436~negative regulation of ubiquitin-protein ligase activity during mitotic cell cycle	GGI97 MBC Robust	3
GO:0051130~positive regulation of cellular component organization	GGI97 Iwao Pawitan	3
GO:0051674~localization of cell	HDPP LM Novel2	3
GO:0048870~cell motility	HDPP LM Novel2	3
GO:0016477~cell migration	HDPP LM Novel2	3
GO:0046545~development of primary female sexual characteristics	HDPP PAM50 RS	3
GO:0046660~female sex differentiation	HDPP PAM50 RS	3
GO:0030097~hemopoiesis	HDPP SDPP Tcell	3
GO:0006928~cell motion	HDPP LM Novel2	3
GO:0008406~gonad development	HDPP PAM50 RS	3
GO:0022602~ovulation cycle process	HDPP PAM50 RS	3
GO:0008585~female gonad development	HDPP PAM50 RS	3
GO:0031175~neuron projection development	HDPP LM PAM50	3
GO:0048608~reproductive structure development	HDPP PAM50 RS	3
GO:0045137~development of primary sexual characteristics	HDPP PAM50 RS	3
GO:0010035~response to inorganic substance	HDPP Iwao Olaf	3
GO:0030030~cell projection organization	HDPP LM SDPP	3
hsa04650:Natural killer cell mediated cytotoxicity	HDPP Novel2 Tcell	3
GO:0055066~di-, tri-valent inorganic cation homeostasis	HDPP SDPP Tcell	3
GO:0001932~regulation of protein amino acid phosphorylation	HDPP MBC Pawitan	3
GO:0050865~regulation of cell activation	HDPP MBC Tcell	3
GO:0030182~neuron differentiation	HDPP PAM50 RS	3
GO:0032535~regulation of cellular component size	HDPP IGS Iwao	3
GO:0040012~regulation of locomotion	HDPP MBC Novel2	3
GO:0019725~cellular homeostasis	HDPP SDPP Tcell	3
GO:0006873~cellular ion homeostasis	HDPP SDPP Tcell	3
GO:0055082~cellular chemical homeostasis	HDPP SDPP Tcell	3
GO:0007166~cell surface receptor linked signal transduction	HDPP SDPP Tcell	3
GO:0030217~T cell differentiation	HDPP SDPP Tcell	3
GO:0051050~positive regulation of transport	HDPP MBC Vegran	3
GO:0050801~ion homeostasis	HDPP SDPP Tcell	3
GO:0005996~monosaccharide metabolic process	IGS Iwao Olaf	3
GO:0034613~cellular protein localization	IGS Iwao Olaf	3
GO:0070727~cellular macromolecule localization	IGS Iwao Olaf	3
GO:0001558~regulation of cell growth	IGS Iwao Novel2	3
GO:0006917~induction of apoptosis	IGS Iwao MBC	3
GO:0012502~induction of programmed cell death	IGS Iwao MBC	3
GO:0006916~anti-apoptosis	Iwao PAM50 RS	3
GO:0030518~steroid hormone receptor signaling pathway	Iwao PAM50 RS	3
GO:0043066~negative regulation of apoptosis	Iwao PAM50 RS	3
GO:0043069~negative regulation of programmed cell death	Iwao PAM50 RS	3
GO:0060548~negative regulation of cell death	Iwao PAM50 RS	3
GO:0030522~intracellular receptor-mediated signaling pathway	Iwao PAM50 RS	3
GO:0043068~positive regulation of programmed cell death	Iwao MBC Tcell	3
GO:0010942~positive regulation of cell death	Iwao MBC Tcell	3
GO:0012501~programmed cell death	Iwao MBC Novel2	3
GO:0030036~actin cytoskeleton organization	LM MBC SDPP	3
GO:0022604~regulation of cell morphogenesis	LM MBC Novel2	3
GO:0009967~positive regulation of signal transduction	Mamma Novel2 Tcell	3
GO:0051240~positive regulation of multicellular organismal process	MBC SDPP Tcell	3
GO:0051270~regulation of cell motion	MBC Novel2 Olaf	3
GO:0002697~regulation of immune effector process	MBC Tcell Wang	3
GO:0002683~negative regulation of immune system process	MBC Novel2 Tcell	3
GO:0030155~regulation of cell adhesion	Novel2 Olaf RS	3
hsa04062:Chemokine signaling pathway	Bcell Tcell	2
GO:0006268~DNA unwinding during replication	CCPS GGI97	2
GO:0032392~DNA geometric change	CCPS GGI97	2
GO:0032508~DNA duplex unwinding	CCPS GGI97	2
GO:0043549~regulation of kinase activity	CCPS GCN	2
GO:0031570~DNA integrity checkpoint	CCPS GGI97	2
GO:0042770~DNA damage response, signal transduction	CCPS GGI97	2
hsa03030:DNA replication	CCPS GGI97	2
GO:0007127~meiosis I	CCPS Robust	2
GO:0000077~DNA damage checkpoint	CCPS GGI97	2
GO:0000082~G1/S transition of mitotic cell cycle	CCPS PAM50	2
GO:0010605~negative regulation of macromolecule metabolic process	CCPS PAM50	2
GO:0006310~DNA recombination	CCPS GGI97	2
GO:0045931~positive regulation of mitotic cell cycle	CCPS Robust	2
GO:0000080~G1 phase of mitotic cell cycle	CCPS PAM50	2
GO:0000724~double-strand break repair via homologous recombination	CCPS GGI97	2
GO:0000725~recombinational repair	CCPS GGI97	2
GO:0051318~G1 phase	CCPS PAM50	2
GO:0031100~organ regeneration	CCPS Robust	2
GO:0048477~oogenesis	CCPS RS	2
GO:0006511~ubiquitin-dependent protein catabolic process	CCPS PAM50	2
GO:0006281~DNA repair	CCPS GGI97	2
GO:0045935~positive regulation of nucleobase, nucleoside, nucleotide and nucleic acid metabolic process	CCPS Olaf	2
GO:0051173~positive regulation of nitrogen compound metabolic process	CCPS Olaf	2
GO:0006461~protein complex assembly	Chang PAM50	2
GO:0070271~protein complex biogenesis	Chang PAM50	2
hsa05016:Huntington's disease	Chang Iwao	2
GO:0060627~regulation of vesicle-mediated transport	Chang HDPP	2
GO:0010332~response to gamma radiation	Chang MBC	2
GO:0031536~positive regulation of exit from mitosis	Endo PAM50	2
GO:0031667~response to nutrient levels	Endo Novel2	2
GO:0007096~regulation of exit from mitosis	Endo PAM50	2
GO:0030324~lung development	Endo HDPP	2
GO:0030323~respiratory tube development	Endo HDPP	2
GO:0060541~respiratory system development	Endo HDPP	2
GO:0043405~regulation of MAP kinase activity	GCN MBC	2
GO:0007167~enzyme linked receptor protein signaling pathway	GCN PAM50	2
GO:0007243~protein kinase cascade	GCN HDPP	2
GO:0045841~negative regulation of mitotic metaphase/anaphase transition	GGI97 Robust	2
GO:0007094~mitotic cell cycle spindle assembly checkpoint	GGI97 Robust	2
GO:0045839~negative regulation of mitosis	GGI97 Robust	2
GO:0051784~negative regulation of nuclear division	GGI97 Robust	2
GO:0010639~negative regulation of organelle organization	GGI97 Robust	2
GO:0033205~cytokinesis during cell cycle	GGI97 Robust	2
GO:0007018~microtubule-based movement	GGI97 Robust	2
GO:0051303~establishment of chromosome localization	GGI97 PAM50	2
GO:0050000~chromosome localization	GGI97 PAM50	2
GO:0007052~mitotic spindle organization	GGI97 Robust	2
GO:0051785~positive regulation of nuclear division	GGI97 Pawitan	2
GO:0045840~positive regulation of mitosis	GGI97 Pawitan	2
GO:0010638~positive regulation of organelle organization	GGI97 Pawitan	2
GO:0006334~nucleosome assembly	GGI97 Novel2	2
GO:0043632~modification-dependent macromolecule catabolic process	GGI97 Vegran	2
GO:0019941~modification-dependent protein catabolic process	GGI97 Vegran	2
GO:0031497~chromatin assembly	GGI97 Novel2	2
GO:0034622~cellular macromolecular complex assembly	GGI97 Pawitan	2
GO:0034728~nucleosome organization	GGI97 Novel2	2
GO:0051603~proteolysis involved in cellular protein catabolic process	GGI97 Vegran	2
GO:0044257~cellular protein catabolic process	GGI97 Vegran	2
GO:0030163~protein catabolic process	GGI97 Vegran	2
GO:0000302~response to reactive oxygen species	HDPP MBC	2
GO:0048812~neuron projection morphogenesis	HDPP LM	2
GO:0034101~erythrocyte homeostasis	HDPP Olaf	2
GO:0000902~cell morphogenesis	HDPP LM	2
GO:0048872~homeostasis of number of cells	HDPP Tcell	2
GO:0006979~response to oxidative stress	HDPP MBC	2
GO:0000904~cell morphogenesis involved in differentiation	HDPP LM	2
GO:0048858~cell projection morphogenesis	HDPP LM	2
GO:0032990~cell part morphogenesis	HDPP LM	2
GO:0040008~regulation of growth	HDPP p53	2
GO:0007409~axonogenesis	HDPP LM	2
GO:0033077~T cell differentiation in the thymus	HDPP Tcell	2
GO:0048667~cell morphogenesis involved in neuron differentiation	HDPP LM	2
GO:0006869~lipid transport	HDPP Novel2	2
GO:0035295~tube development	HDPP PAM50	2
GO:0017157~regulation of exocytosis	HDPP Pawitan	2
GO:0007548~sex differentiation	HDPP PAM50	2
GO:0044057~regulation of system process	HDPP Vegran	2
GO:0030099~myeloid cell differentiation	HDPP Tcell	2
hsa04664:Fc epsilon RI signaling pathway	HDPP Tcell	2
GO:0051241~negative regulation of multicellular organismal process	HDPP Novel2	2
GO:0002694~regulation of leukocyte activation	HDPP Tcell	2
GO:0034599~cellular response to oxidative stress	HDPP Iwao	2
GO:0030098~lymphocyte differentiation	HDPP Tcell	2
GO:0048666~neuron development	HDPP LM	2
hsa04640:Hematopoietic cell lineage	HDPP Tcell	2
GO:0018108~peptidyl-tyrosine phosphorylation	HDPP MBC	2
GO:0043010~camera-type eye development	HDPP Olaf	2
GO:0045059~positive thymic T cell selection	HDPP Tcell	2
GO:0018212~peptidyl-tyrosine modification	HDPP MBC	2
GO:0032844~regulation of homeostatic process	HDPP Tcell	2
GO:0006790~sulfur metabolic process	HDPP Robust	2
hsa04666:Fc gamma R-mediated phagocytosis	HDPP Tcell	2
GO:0043368~positive T cell selection	HDPP Tcell	2
GO:0045944~positive regulation of transcription from RNA polymerase II promoter	HDPP Olaf	2
GO:0002521~leukocyte differentiation	HDPP Tcell	2
GO:0045648~positive regulation of erythrocyte differentiation	HDPP IGS	2
GO:0001654~eye development	HDPP Novel2	2
hsa04660:T cell receptor signaling pathway	HDPP Tcell	2
GO:0045619~regulation of lymphocyte differentiation	HDPP Tcell	2
GO:0001764~neuron migration	HDPP LM	2
GO:0010039~response to iron ion	HDPP p53	2
GO:0042063~gliogenesis	HDPP PAM50	2
GO:0045061~thymic T cell selection	HDPP Tcell	2
GO:0045637~regulation of myeloid cell differentiation	IGS Novel2	2
GO:0046365~monosaccharide catabolic process	IGS Iwao	2
GO:0006886~intracellular protein transport	IGS Iwao	2
GO:0046164~alcohol catabolic process	IGS Iwao	2
GO:0046907~intracellular transport	IGS Olaf	2
GO:0044275~cellular carbohydrate catabolic process	IGS Iwao	2
GO:0016052~carbohydrate catabolic process	IGS Iwao	2
GO:0045664~regulation of neuron differentiation	IGS PAM50	2
GO:0002449~lymphocyte mediated immunity	IR7 MBC	2
GO:0002250~adaptive immune response	IR7 MBC	2
GO:0002460~adaptive immune response based on somatic recombination of immune receptors built from immunoglobulin superfamily domains	IR7 MBC	2
GO:0002443~leukocyte mediated immunity	IR7 MBC	2
GO:0002252~immune effector process	IR7 Tcell	2
GO:0006091~generation of precursor metabolites and energy	Iwao Robust	2
GO:0048871~multicellular organismal homeostasis	Iwao Tcell	2
GO:0007266~Rho protein signal transduction	Iwao Novel2	2
GO:0007517~muscle organ development	Iwao MBC	2
GO:0006605~protein targeting	Iwao Olaf	2
GO:0033273~response to vitamin	LM Novel1	2
GO:0007507~heart development	LM MBC	2
GO:0007281~germ cell development	LM RS	2
GO:0032963~collagen metabolic process	LM Novel2	2
GO:0044259~multicellular organismal macromolecule metabolic process	LM Novel2	2
GO:0001701~in utero embryonic development	LM MBC	2
GO:0002684~positive regulation of immune system process	MBC Tcell	2
GO:0050778~positive regulation of immune response	MBC Tcell	2
GO:0048585~negative regulation of response to stimulus	MBC Tcell	2
GO:0032570~response to progesterone stimulus	MBC PAM50	2
GO:0048584~positive regulation of response to stimulus	MBC Tcell	2
GO:0045428~regulation of nitric oxide biosynthetic process	MBC Tcell	2
GO:0045088~regulation of innate immune response	MBC Tcell	2
GO:0043407~negative regulation of MAP kinase activity	MBC Novel2	2
GO:0045765~regulation of angiogenesis	MBC Novel2	2
GO:0002429~immune response-activating cell surface receptor signaling pathway	MBC Tcell	2
GO:0002768~immune response-regulating cell surface receptor signaling pathway	MBC Tcell	2
GO:0030334~regulation of cell migration	MBC Novel2	2
GO:0042306~regulation of protein import into nucleus	MBC Olaf	2
GO:0031349~positive regulation of defense response	MBC Tcell	2
GO:0045089~positive regulation of innate immune response	MBC Tcell	2
GO:0001817~regulation of cytokine production	MBC Tcell	2
GO:0051249~regulation of lymphocyte activation	MBC Tcell	2
GO:0032102~negative regulation of response to external stimulus	MBC Novel1	2
GO:0001910~regulation of leukocyte mediated cytotoxicity	MBC Tcell	2
GO:0033157~regulation of intracellular protein transport	MBC Olaf	2
GO:0045766~positive regulation of angiogenesis	MBC Novel2	2
GO:0006469~negative regulation of protein kinase activity	MBC Novel2	2
GO:0032101~regulation of response to external stimulus	Novel1 Novel2	2
GO:0033280~response to vitamin D	Novel1 Novel2	2
GO:0050920~regulation of chemotaxis	Novel1 Novel2	2
GO:0050795~regulation of behavior	Novel1 Novel2	2
GO:0030308~negative regulation of cell growth	Novel1 Novel2	2
GO:0008202~steroid metabolic process	Novel2 Olaf	2
GO:0030198~extracellular matrix organization	Novel2 Olaf	2
GO:0043062~extracellular structure organization	Novel2 Olaf	2
GO:0007264~small GTPase mediated signal transduction	Novel2 Olaf	2
GO:0008633~activation of pro-apoptotic gene products	Novel2 PAM50	2
GO:0051272~positive regulation of cell motion	Novel2 Robust	2
GO:0032103~positive regulation of response to external stimulus	Novel2 Robust	2
GO:0007423~sensory organ development	Novel2 PAM50	2
GO:0006325~chromatin organization	Novel2 Olaf	2
GO:0007398~ectoderm development	Novel2 PAM50	2
GO:0045930~negative regulation of mitotic cell cycle	Olaf PAM50	2
GO:0022612~gland morphogenesis	PAM50 RS	2
GO:0050678~regulation of epithelial cell proliferation	PAM50 RS	2
GO:0019932~second-messenger-mediated signaling	PAM50 Robust	2
GO:0007292~female gamete generation	PAM50 RS	2
GO:0048469~cell maturation	PAM50 RS	2
hsa04012:ErbB signaling pathway	PAM50 Robust	2
GO:0051960~regulation of nervous system development	Pawitan Robust	2
GO:0043029~T cell homeostasis	Robust Tcell	2
GO:0030879~mammary gland development	Robust RS	2
GO:0000018~regulation of DNA recombination	Robust Tcell	2
GO:0006875~cellular metal ion homeostasis	Robust Tcell	2
GO:0002260~lymphocyte homeostasis	Robust Tcell	2
GO:0055065~metal ion homeostasis	Robust Tcell	2
GO:0050871~positive regulation of B cell activation	Robust Tcell	2
GO:0001776~leukocyte homeostasis	Robust Tcell	2
GO:0046645~positive regulation of gamma-delta T cell activation	Robust Tcell	2
GO:0046643~regulation of gamma-delta T cell activation	Robust Tcell	2
GO:0045586~regulation of gamma-delta T cell differentiation	Robust Tcell	2
GO:0045588~positive regulation of gamma-delta T cell differentiation	Robust Tcell	2
GO:0006874~cellular calcium ion homeostasis	Robust Tcell	2
GO:0045579~positive regulation of B cell differentiation	Robust Tcell	2
GO:0055074~calcium ion homeostasis	Robust Tcell	2
GO:0050864~regulation of B cell activation	Robust Tcell	2
GO:0002706~regulation of lymphocyte mediated immunity	Robust Tcell	2
GO:0002703~regulation of leukocyte mediated immunity	Robust Tcell	2
GO:0032846~positive regulation of homeostatic process	SDPP Tcell	2
GO:0002274~myeloid leukocyte activation	SDPP Tcell	2
GO:0002889~regulation of immunoglobulin mediated immune response	Tcell Wang	2
GO:0002712~regulation of B cell mediated immunity	Tcell Wang	2
hsa04621:NOD-like receptor signaling pathway	Bcell	1
hsa05120:Epithelial cell signaling in Helicobacter pylori infection	Bcell	1
hsa05212:Pancreatic cancer	CCPS	1
GO:0007131~reciprocal meiotic recombination	CCPS	1
GO:0030330~DNA damage response, signal transduction by p53 class mediator	CCPS	1
GO:0008156~negative regulation of DNA replication	CCPS	1
GO:0007569~cell aging	CCPS	1
GO:0045449~regulation of transcription	CCPS	1
GO:0051053~negative regulation of DNA metabolic process	CCPS	1
GO:0008380~RNA splicing	Chang	1
GO:0006396~RNA processing	Chang	1
GO:0007565~female pregnancy	Chang	1
GO:0035234~germ cell programmed cell death	Chang	1
GO:0010623~developmental programmed cell death	Chang	1
GO:0008629~induction of apoptosis by intracellular signals	Chang	1
GO:0006308~DNA catabolic process	Chang	1
GO:0000398~nuclear mRNA splicing, via spliceosome	Chang	1
GO:0000375~RNA splicing, via transesterification reactions	Chang	1
GO:0000377~RNA splicing, via transesterification reactions with bulged adenosine as nucleophile	Chang	1
GO:0006275~regulation of DNA replication	Chang	1
GO:0007283~spermatogenesis	Chang	1
GO:0048232~male gamete generation	Chang	1
GO:0008354~germ cell migration	Chang	1
GO:0006397~mRNA processing	Chang	1
GO:0006754~ATP biosynthetic process	Chang	1
GO:0009206~purine ribonucleoside triphosphate biosynthetic process	Chang	1
GO:0009145~purine nucleoside triphosphate biosynthetic process	Chang	1
GO:0009201~ribonucleoside triphosphate biosynthetic process	Chang	1
hsa04310:Wnt signaling pathway	Chang	1
GO:0009142~nucleoside triphosphate biosynthetic process	Chang	1
GO:0046034~ATP metabolic process	Chang	1
GO:0016071~mRNA metabolic process	Chang	1
GO:0000718~nucleotide-excision repair, DNA damage removal	Chang	1
GO:0009152~purine ribonucleotide biosynthetic process	Chang	1
GO:0009205~purine ribonucleoside triphosphate metabolic process	Chang	1
GO:0009199~ribonucleoside triphosphate metabolic process	Chang	1
GO:0030278~regulation of ossification	Endo	1
GO:0048012~hepatocyte growth factor receptor signaling pathway	GCN	1
GO:0051450~myoblast proliferation	GCN	1
GO:0000187~activation of MAPK activity	GCN	1
GO:0043406~positive regulation of MAP kinase activity	GCN	1
GO:0000165~MAPKKK cascade	GCN	1
hsa05211:Renal cell carcinoma	GCN	1
hsa05218:Melanoma	GCN	1
GO:0045860~positive regulation of protein kinase activity	GCN	1
GO:0033674~positive regulation of kinase activity	GCN	1
GO:0051347~positive regulation of transferase activity	GCN	1
GO:0051983~regulation of chromosome segregation	GGI97	1
GO:0006302~double-strand break repair	GGI97	1
GO:0051782~negative regulation of cell division	GGI97	1
GO:0045842~positive regulation of mitotic metaphase/anaphase transition	GGI97	1
GO:0051382~kinetochore assembly	GGI97	1
GO:0051383~kinetochore organization	GGI97	1
GO:0000089~mitotic metaphase	GGI97	1
GO:0034508~centromere complex assembly	GGI97	1
GO:0051323~metaphase	GGI97	1
GO:0009057~macromolecule catabolic process	GGI97	1
GO:0051310~metaphase plate congression	GGI97	1
GO:0007143~female meiosis	GGI97	1
GO:0031572~G2/M transition DNA damage checkpoint	GGI97	1
GO:0007405~neuroblast proliferation	GGI97	1
GO:0031576~G2/M transition checkpoint	GGI97	1
hsa04360:Axon guidance	HDPP	1
GO:0030218~erythrocyte differentiation	HDPP	1
GO:0010876~lipid localization	HDPP	1
GO:0045646~regulation of erythrocyte differentiation	HDPP	1
GO:0042542~response to hydrogen peroxide	HDPP	1
GO:0032989~cellular component morphogenesis	HDPP	1
GO:0060341~regulation of cellular localization	HDPP	1
GO:0060560~developmental growth involved in morphogenesis	HDPP	1
hsa05217:Basal cell carcinoma	HDPP	1
GO:0051046~regulation of secretion	HDPP	1
GO:0034097~response to cytokine stimulus	HDPP	1
GO:0006897~endocytosis	HDPP	1
GO:0010324~membrane invagination	HDPP	1
GO:0031644~regulation of neurological system process	HDPP	1
GO:0001934~positive regulation of protein amino acid phosphorylation	HDPP	1
GO:0042541~hemoglobin biosynthetic process	HDPP	1
GO:0042327~positive regulation of phosphorylation	HDPP	1
GO:0010562~positive regulation of phosphorus metabolic process	HDPP	1
GO:0045937~positive regulation of phosphate metabolic process	HDPP	1
GO:0045667~regulation of osteoblast differentiation	HDPP	1
GO:0060347~heart trabecula formation	HDPP	1
GO:0048484~enteric nervous system development	HDPP	1
GO:0048593~camera-type eye morphogenesis	HDPP	1
GO:0042326~negative regulation of phosphorylation	HDPP	1
hsa04350:TGF-beta signaling pathway	HDPP	1
GO:0051047~positive regulation of secretion	HDPP	1
GO:0046668~regulation of retinal cell programmed cell death	HDPP	1
GO:0045936~negative regulation of phosphate metabolic process	HDPP	1
GO:0010563~negative regulation of phosphorus metabolic process	HDPP	1
GO:0006357~regulation of transcription from RNA polymerase II promoter	HDPP	1
GO:0016202~regulation of striated muscle tissue development	HDPP	1
GO:0048634~regulation of muscle development	HDPP	1
GO:0001708~cell fate specification	HDPP	1
GO:0060343~trabecula formation	HDPP	1
GO:0014070~response to organic cyclic substance	HDPP	1
GO:0009612~response to mechanical stimulus	HDPP	1
GO:0020027~hemoglobin metabolic process	HDPP	1
GO:0050673~epithelial cell proliferation	HDPP	1
GO:0034754~cellular hormone metabolic process	HDPP	1
GO:0006486~protein amino acid glycosylation	HDPP	1
GO:0070085~glycosylation	HDPP	1
GO:0043413~biopolymer glycosylation	HDPP	1
GO:0030100~regulation of endocytosis	HDPP	1
GO:0016049~cell growth	HDPP	1
GO:0055021~regulation of cardiac muscle growth	HDPP	1
GO:0060043~regulation of cardiac muscle cell proliferation	HDPP	1
GO:0055024~regulation of cardiac muscle tissue development	HDPP	1
GO:0045471~response to ethanol	HDPP	1
GO:0008207~C21-steroid hormone metabolic process	HDPP	1
GO:0060420~regulation of heart growth	HDPP	1
GO:0048754~branching morphogenesis of a tube	HDPP	1
GO:0001759~induction of an organ	HDPP	1
GO:0008104~protein localization	IGS	1
GO:0051789~response to protein stimulus	IGS	1
GO:0015031~protein transport	IGS	1
GO:0045184~establishment of protein localization	IGS	1
GO:0006612~protein targeting to membrane	IGS	1
GO:0010212~response to ionizing radiation	IGS	1
GO:0002244~hemopoietic progenitor cell differentiation	IGS	1
hsa04010:MAPK signaling pathway	IGS	1
GO:0006613~cotranslational protein targeting to membrane	IGS	1
hsa04340:Hedgehog signaling pathway	IGS	1
GO:0010720~positive regulation of cell development	IGS	1
GO:0006986~response to unfolded protein	IGS	1
GO:0016064~immunoglobulin mediated immune response	IR7	1
GO:0019724~B cell mediated immunity	IR7	1
hsa00010:Glycolysis / Gluconeogenesis	Iwao	1
GO:0006096~glycolysis	Iwao	1
GO:0006006~glucose metabolic process	Iwao	1
GO:0006007~glucose catabolic process	Iwao	1
GO:0019318~hexose metabolic process	Iwao	1
GO:0006800~oxygen and reactive oxygen species metabolic process	Iwao	1
GO:0019320~hexose catabolic process	Iwao	1
GO:0055114~oxidation reduction	Iwao	1
GO:0010627~regulation of protein kinase cascade	Iwao	1
hsa00480:Glutathione metabolism	Iwao	1
GO:0018196~peptidyl-asparagine modification	Iwao	1
GO:0018279~protein amino acid N-linked glycosylation via asparagine	Iwao	1
GO:0045792~negative regulation of cell size	Iwao	1
GO:0043408~regulation of MAPKKK cascade	Iwao	1
hsa05010:Alzheimer's disease	Iwao	1
GO:0042744~hydrogen peroxide catabolic process	Iwao	1
GO:0070301~cellular response to hydrogen peroxide	Iwao	1
GO:0006611~protein export from nucleus	Iwao	1
GO:0044271~nitrogen compound biosynthetic process	Iwao	1
GO:0006913~nucleocytoplasmic transport	Iwao	1
GO:0051169~nuclear transport	Iwao	1
GO:0042743~hydrogen peroxide metabolic process	Iwao	1
GO:0034614~cellular response to reactive oxygen species	Iwao	1
GO:0008637~apoptotic mitochondrial changes	Iwao	1
GO:0030521~androgen receptor signaling pathway	Iwao	1
hsa00410:beta-Alanine metabolism	Iwao	1
GO:0007015~actin filament organization	LM	1
GO:0043534~blood vessel endothelial cell migration	LM	1
GO:0006576~biogenic amine metabolic process	LM	1
GO:0007411~axon guidance	LM	1
GO:0006586~indolalkylamine metabolic process	LM	1
GO:0030728~ovulation	LM	1
GO:0042430~indole and derivative metabolic process	LM	1
GO:0042434~indole derivative metabolic process	LM	1
GO:0014706~striated muscle tissue development	LM	1
GO:0060537~muscle tissue development	LM	1
GO:0019439~aromatic compound catabolic process	LM	1
GO:0030574~collagen catabolic process	LM	1
GO:0051017~actin filament bundle formation	LM	1
GO:0043542~endothelial cell migration	LM	1
GO:0044243~multicellular organismal catabolic process	LM	1
GO:0048610~reproductive cellular process	LM	1
GO:0006575~cellular amino acid derivative metabolic process	LM	1
GO:0048661~positive regulation of smooth muscle cell proliferation	LM	1
GO:0030949~positive regulation of vascular endothelial growth factor receptor signaling pathway	Mamma	1
GO:0030947~regulation of vascular endothelial growth factor receptor signaling pathway	Mamma	1
GO:0060349~bone morphogenesis	Mamma	1
GO:0003013~circulatory system process	MBC	1
GO:0008015~blood circulation	MBC	1
GO:0035150~regulation of tube size	MBC	1
GO:0050880~regulation of blood vessel size	MBC	1
GO:0003018~vascular process in circulatory system	MBC	1
GO:0019882~antigen processing and presentation	MBC	1
GO:0051235~maintenance of location	MBC	1
GO:0042310~vasoconstriction	MBC	1
GO:0014829~vascular smooth muscle contraction	MBC	1
hsa04270:Vascular smooth muscle contraction	MBC	1
GO:0051651~maintenance of location in cell	MBC	1
GO:0045185~maintenance of protein location	MBC	1
GO:0008217~regulation of blood pressure	MBC	1
GO:0006939~smooth muscle contraction	MBC	1
GO:0008360~regulation of cell shape	MBC	1
GO:0031348~negative regulation of defense response	MBC	1
GO:0006508~proteolysis	MBC	1
GO:0045599~negative regulation of fat cell differentiation	MBC	1
GO:0051224~negative regulation of protein transport	MBC	1
GO:0032507~maintenance of protein location in cell	MBC	1
GO:0042692~muscle cell differentiation	MBC	1
GO:0010648~negative regulation of cell communication	MBC	1
GO:0009968~negative regulation of signal transduction	MBC	1
GO:0042311~vasodilation	MBC	1
GO:0051336~regulation of hydrolase activity	MBC	1
GO:0051051~negative regulation of transport	MBC	1
GO:0042990~regulation of transcription factor import into nucleus	MBC	1
hsa04612:Antigen processing and presentation	MBC	1
GO:0050728~negative regulation of inflammatory response	MBC	1
GO:0042554~superoxide anion generation	MBC	1
GO:0051223~regulation of protein transport	MBC	1
GO:0052547~regulation of peptidase activity	MBC	1
GO:0019229~regulation of vasoconstriction	MBC	1
GO:0051220~cytoplasmic sequestering of protein	MBC	1
GO:0042992~negative regulation of transcription factor import into nucleus	MBC	1
GO:0051146~striated muscle cell differentiation	MBC	1
GO:0006351~transcription, DNA-dependent	MBC	1
hsa03050:Proteasome	MBC	1
GO:0070201~regulation of establishment of protein localization	MBC	1
GO:0032774~RNA biosynthetic process	MBC	1
hsa05416:Viral myocarditis	MBC	1
GO:0002752~cell surface pattern recognition receptor signaling pathway	MBC	1
GO:0014902~myotube differentiation	MBC	1
GO:0045598~regulation of fat cell differentiation	MBC	1
GO:0042308~negative regulation of protein import into nucleus	MBC	1
GO:0002253~activation of immune response	MBC	1
GO:0046823~negative regulation of nucleocytoplasmic transport	MBC	1
GO:0046631~alpha-beta T cell activation	MBC	1
GO:0002238~response to molecule of fungal origin	MBC	1
GO:0046813~virion attachment, binding of host cell surface receptor	MBC	1
GO:0000188~inactivation of MAPK activity	MBC	1
GO:0032880~regulation of protein localization	MBC	1
GO:0045429~positive regulation of nitric oxide biosynthetic process	MBC	1
GO:0001569~patterning of blood vessels	MBC	1
GO:0050727~regulation of inflammatory response	MBC	1
GO:0030808~regulation of nucleotide biosynthetic process	MBC	1
GO:0030802~regulation of cyclic nucleotide biosynthetic process	MBC	1
GO:0007157~heterophilic cell adhesion	MBC	1
GO:0032387~negative regulation of intracellular transport	MBC	1
GO:0043281~regulation of caspase activity	MBC	1
GO:0014824~artery smooth muscle contraction	MBC	1
GO:0002220~innate immune response activating cell surface receptor signaling pathway	MBC	1
GO:0014820~tonic smooth muscle contraction	MBC	1
GO:0030799~regulation of cyclic nucleotide metabolic process	MBC	1
GO:0052548~regulation of endopeptidase activity	MBC	1
GO:0006140~regulation of nucleotide metabolic process	MBC	1
GO:0002757~immune response-activating signal transduction	MBC	1
GO:0016050~vesicle organization	MBC	1
GO:0006801~superoxide metabolic process	MBC	1
GO:0006213~pyrimidine nucleoside metabolic process	MBC	1
GO:0051605~protein maturation by peptide bond cleavage	MBC	1
GO:0006930~substrate-bound cell migration, cell extension	MBC	1
GO:0022614~membrane to membrane docking	MBC	1
GO:0006695~cholesterol biosynthetic process	Novel2	1
GO:0016126~sterol biosynthetic process	Novel2	1
GO:0006694~steroid biosynthetic process	Novel2	1
GO:0042060~wound healing	Novel2	1
GO:0008203~cholesterol metabolic process	Novel2	1
GO:0006333~chromatin assembly or disassembly	Novel2	1
GO:0016125~sterol metabolic process	Novel2	1
GO:0002688~regulation of leukocyte chemotaxis	Novel2	1
GO:0030199~collagen fibril organization	Novel2	1
GO:0030193~regulation of blood coagulation	Novel2	1
GO:0050818~regulation of coagulation	Novel2	1
GO:0008299~isoprenoid biosynthetic process	Novel2	1
GO:0002685~regulation of leukocyte migration	Novel2	1
hsa00900:Terpenoid backbone biosynthesis	Novel2	1
GO:0050921~positive regulation of chemotaxis	Novel2	1
GO:0008610~lipid biosynthetic process	Novel2	1
hsa03320:PPAR signaling pathway	Novel2	1
hsa05322:Systemic lupus erythematosus	Novel2	1
GO:0002690~positive regulation of leukocyte chemotaxis	Novel2	1
GO:0040017~positive regulation of locomotion	Novel2	1
GO:0051271~negative regulation of cell motion	Novel2	1
GO:0048520~positive regulation of behavior	Novel2	1
GO:0042730~fibrinolysis	Novel2	1
GO:0007267~cell-cell signaling	Novel2	1
hsa04512:ECM-receptor interaction	Novel2	1
GO:0001649~osteoblast differentiation	Novel2	1
GO:0002687~positive regulation of leukocyte migration	Novel2	1
GO:0006720~isoprenoid metabolic process	Novel2	1
GO:0001837~epithelial to mesenchymal transition	Novel2	1
GO:0051346~negative regulation of hydrolase activity	Novel2	1
GO:0030335~positive regulation of cell migration	Novel2	1
GO:0009450~gamma-aminobutyric acid catabolic process	Novel2	1
GO:0050878~regulation of body fluid levels	Novel2	1
GO:0034330~cell junction organization	Novel2	1
GO:0030336~negative regulation of cell migration	Novel2	1
GO:0030195~negative regulation of blood coagulation	Novel2	1
GO:0007596~blood coagulation	Novel2	1
GO:0050817~coagulation	Novel2	1
GO:0040013~negative regulation of locomotion	Novel2	1
GO:0006925~inflammatory cell apoptosis	Novel2	1
GO:0050819~negative regulation of coagulation	Novel2	1
GO:0007599~hemostasis	Novel2	1
GO:0008624~induction of apoptosis by extracellular signals	Novel2	1
GO:0009448~gamma-aminobutyric acid metabolic process	Novel2	1
GO:0032909~regulation of transforming growth factor-beta2 production	Novel2	1
GO:0010940~positive regulation of necrotic cell death	Novel2	1
GO:0001936~regulation of endothelial cell proliferation	Novel2	1
GO:0042246~tissue regeneration	Novel2	1
GO:0010939~regulation of necrotic cell death	Novel2	1
GO:0051005~negative regulation of lipoprotein lipase activity	Novel2	1
GO:0042157~lipoprotein metabolic process	Novel2	1
GO:0010634~positive regulation of epithelial cell migration	Novel2	1
GO:0044236~multicellular organismal metabolic process	Novel2	1
GO:0031214~biomineral formation	Novel2	1
GO:0060192~negative regulation of lipase activity	Novel2	1
GO:0007435~salivary gland morphogenesis	Novel2	1
GO:0010632~regulation of epithelial cell migration	Novel2	1
GO:0007160~cell-matrix adhesion	Novel2	1
GO:0033673~negative regulation of kinase activity	Novel2	1
GO:0007162~negative regulation of cell adhesion	Novel2	1
GO:0060284~regulation of cell development	Novel2	1
GO:0050768~negative regulation of neurogenesis	Novel2	1
GO:0051260~protein homooligomerization	Novel2	1
GO:0016051~carbohydrate biosynthetic process	Olaf	1
GO:0051056~regulation of small GTPase mediated signal transduction	Olaf	1
GO:0045893~positive regulation of transcription, DNA-dependent	Olaf	1
GO:0051254~positive regulation of RNA metabolic process	Olaf	1
GO:0034637~cellular carbohydrate biosynthetic process	Olaf	1
GO:0007265~Ras protein signal transduction	Olaf	1
GO:0016568~chromatin modification	Olaf	1
GO:0045941~positive regulation of transcription	Olaf	1
GO:0031960~response to corticosteroid stimulus	Olaf	1
GO:0010628~positive regulation of gene expression	Olaf	1
GO:0016569~covalent chromatin modification	Olaf	1
hsa05110:Vibrio cholerae infection	Olaf	1
GO:0017038~protein import	Olaf	1
GO:0018347~protein amino acid farnesylation	Olaf	1
GO:0010557~positive regulation of macromolecule biosynthetic process	Olaf	1
GO:0006839~mitochondrial transport	Olaf	1
GO:0046578~regulation of Ras protein signal transduction	Olaf	1
GO:0006029~proteoglycan metabolic process	Olaf	1
GO:0001656~metanephros development	Olaf	1
GO:0000271~polysaccharide biosynthetic process	Olaf	1
GO:0010810~regulation of cell-substrate adhesion	Olaf	1
GO:0060261~positive regulation of transcription initiation from RNA polymerase II promoter	Olaf	1
GO:0018343~protein farnesylation	Olaf	1
GO:0060055~angiogenesis involved in wound healing	Olaf	1
GO:0040029~regulation of gene expression, epigenetic	Olaf	1
GO:0033365~protein localization in organelle	Olaf	1
GO:0051384~response to glucocorticoid stimulus	Olaf	1
GO:0009165~nucleotide biosynthetic process	Olaf	1
GO:0009891~positive regulation of biosynthetic process	Olaf	1
GO:0034404~nucleobase, nucleoside and nucleotide biosynthetic process	Olaf	1
GO:0034654~nucleobase, nucleoside, nucleotide and nucleic acid biosynthetic process	Olaf	1
GO:0006305~DNA alkylation	Olaf	1
GO:0006306~DNA methylation	Olaf	1
hsa00510:N-Glycan biosynthesis	Olaf	1
GO:0009101~glycoprotein biosynthetic process	Olaf	1
GO:0022411~cellular component disassembly	Olaf	1
GO:0016570~histone modification	Olaf	1
GO:0045862~positive regulation of proteolysis	Olaf	1
GO:0043087~regulation of GTPase activity	Olaf	1
GO:0051592~response to calcium ion	Olaf	1
GO:0030166~proteoglycan biosynthetic process	Olaf	1
GO:0032984~macromolecular complex disassembly	Olaf	1
GO:0033692~cellular polysaccharide biosynthetic process	Olaf	1
GO:0034623~cellular macromolecular complex disassembly	Olaf	1
GO:0009100~glycoprotein metabolic process	Olaf	1
GO:0006338~chromatin remodeling	Olaf	1
GO:0032331~negative regulation of chondrocyte differentiation	Olaf	1
GO:0048853~forebrain morphogenesis	Olaf	1
GO:0001952~regulation of cell-matrix adhesion	Olaf	1
GO:0031328~positive regulation of cellular biosynthetic process	Olaf	1
hsa00760:Nicotinate and nicotinamide metabolism	Olaf	1
GO:0046822~regulation of nucleocytoplasmic transport	Olaf	1
GO:0009141~nucleoside triphosphate metabolic process	Olaf	1
GO:0007586~digestion	p53	1
hsa05219:Bladder cancer	PAM50	1
hsa05210:Colorectal cancer	PAM50	1
GO:0042493~response to drug	PAM50	1
GO:0001655~urogenital system development	PAM50	1
GO:0060429~epithelium development	PAM50	1
GO:0001541~ovarian follicle development	PAM50	1
GO:0030855~epithelial cell differentiation	PAM50	1
GO:0010001~glial cell differentiation	PAM50	1
GO:0002070~epithelial cell maturation	PAM50	1
GO:0043473~pigmentation	PAM50	1
GO:0007089~traversing start control point of mitotic cell cycle	PAM50	1
hsa05213:Endometrial cancer	PAM50	1
GO:0008544~epidermis development	PAM50	1
GO:0009263~deoxyribonucleotide biosynthetic process	PAM50	1
GO:0009314~response to radiation	PAM50	1
GO:0014074~response to purine	PAM50	1
GO:0030850~prostate gland development	PAM50	1
GO:0043586~tongue development	PAM50	1
GO:0030318~melanocyte differentiation	PAM50	1
GO:0035265~organ growth	PAM50	1
GO:0050931~pigment cell differentiation	PAM50	1
GO:0051412~response to corticosterone stimulus	PAM50	1
GO:0035272~exocrine system development	PAM50	1
GO:0051385~response to mineralocorticoid stimulus	PAM50	1
GO:0001836~release of cytochrome c from mitochondria	PAM50	1
GO:0002064~epithelial cell development	PAM50	1
GO:0045884~regulation of survival gene product expression	PAM50	1
GO:0010038~response to metal ion	PAM50	1
GO:0033059~cellular pigmentation	PAM50	1
GO:0045165~cell fate commitment	PAM50	1
GO:0021782~glial cell development	PAM50	1
GO:0048066~pigmentation during development	PAM50	1
GO:0009262~deoxyribonucleotide metabolic process	PAM50	1
GO:0007173~epidermal growth factor receptor signaling pathway	PAM50	1
GO:0051302~regulation of cell division	Pawitan	1
GO:0050730~regulation of peptidyl-tyrosine phosphorylation	Pawitan	1
GO:0035264~multicellular organism growth	Pawitan	1
GO:0030261~chromosome condensation	Pawitan	1
GO:0003012~muscle system process	Pawitan	1
GO:0051781~positive regulation of cell division	Pawitan	1
GO:0043434~response to peptide hormone stimulus	Robust	1
GO:0000022~mitotic spindle elongation	Robust	1
GO:0051231~spindle elongation	Robust	1
GO:0046544~development of secondary male sexual characteristics	Robust	1
GO:0009628~response to abiotic stimulus	Robust	1
GO:0046449~creatinine metabolic process	Robust	1
GO:0001553~luteinization	Robust	1
GO:0032825~positive regulation of natural killer cell differentiation	Robust	1
GO:0046543~development of secondary female sexual characteristics	Robust	1
GO:0032823~regulation of natural killer cell differentiation	Robust	1
GO:0009266~response to temperature stimulus	Robust	1
GO:0030900~forebrain development	Robust	1
GO:0006549~isoleucine metabolic process	Robust	1
GO:0000255~allantoin metabolic process	Robust	1
GO:0060397~JAK-STAT cascade involved in growth hormone signaling pathway	Robust	1
GO:0001779~natural killer cell differentiation	Robust	1
GO:0019530~taurine metabolic process	Robust	1
GO:0045136~development of secondary sexual characteristics	Robust	1
GO:0006573~valine metabolic process	Robust	1
GO:0045647~negative regulation of erythrocyte differentiation	Robust	1
GO:0002526~acute inflammatory response	Robust	1
GO:0006467~protein thiol-disulfide exchange	Robust	1
GO:0048537~mucosal-associated lymphoid tissue development	Robust	1
GO:0048541~Peyer's patch development	Robust	1
GO:0006101~citrate metabolic process	Robust	1
GO:0032816~positive regulation of natural killer cell activation	Robust	1
GO:0032814~regulation of natural killer cell activation	Robust	1
GO:0022900~electron transport chain	Robust	1
GO:0060396~growth hormone receptor signaling pathway	Robust	1
GO:0060416~response to growth hormone stimulus	Robust	1
GO:0006105~succinate metabolic process	Robust	1
GO:0048713~regulation of oligodendrocyte differentiation	Robust	1
GO:0006600~creatine metabolic process	Robust	1
GO:0042104~positive regulation of activated T cell proliferation	Robust	1
GO:0006599~phosphagen metabolic process	Robust	1
GO:0042953~lipoprotein transport	Robust	1
GO:0006103~2-oxoglutarate metabolic process	Robust	1
GO:0006107~oxaloacetate metabolic process	Robust	1
GO:0040014~regulation of multicellular organism growth	Robust	1
GO:0032870~cellular response to hormone stimulus	Robust	1
GO:0021537~telencephalon development	Robust	1
GO:0045885~positive regulation of survival gene product expression	Robust	1
GO:0046006~regulation of activated T cell proliferation	Robust	1
hsa05221:Acute myeloid leukemia	Robust	1
GO:0006820~anion transport	Robust	1
GO:0045086~positive regulation of interleukin-2 biosynthetic process	Robust	1
GO:0043523~regulation of neuron apoptosis	RS	1
GO:0042391~regulation of membrane potential	RS	1
GO:0050848~regulation of calcium-mediated signaling	SDPP	1
hsa04080:Neuroactive ligand-receptor interaction	SDPP	1
GO:0007229~integrin-mediated signaling pathway	SDPP	1
GO:0002696~positive regulation of leukocyte activation	Tcell	1
GO:0050867~positive regulation of cell activation	Tcell	1
GO:0051251~positive regulation of lymphocyte activation	Tcell	1
GO:0050863~regulation of T cell activation	Tcell	1
GO:0050870~positive regulation of T cell activation	Tcell	1
GO:0031341~regulation of cell killing	Tcell	1
GO:0045621~positive regulation of lymphocyte differentiation	Tcell	1
GO:0045580~regulation of T cell differentiation	Tcell	1
GO:0001912~positive regulation of leukocyte mediated cytotoxicity	Tcell	1
hsa05340:Primary immunodeficiency	Tcell	1
GO:0031343~positive regulation of cell killing	Tcell	1
GO:0045582~positive regulation of T cell differentiation	Tcell	1
GO:0002708~positive regulation of lymphocyte mediated immunity	Tcell	1
GO:0002705~positive regulation of leukocyte mediated immunity	Tcell	1
GO:0002699~positive regulation of immune effector process	Tcell	1
GO:0006968~cellular defense response	Tcell	1
GO:0002717~positive regulation of natural killer cell mediated immunity	Tcell	1
GO:0045577~regulation of B cell differentiation	Tcell	1
GO:0045954~positive regulation of natural killer cell mediated cytotoxicity	Tcell	1
hsa04630:Jak-STAT signaling pathway	Tcell	1
GO:0042269~regulation of natural killer cell mediated cytotoxicity	Tcell	1
GO:0002715~regulation of natural killer cell mediated immunity	Tcell	1
GO:0050777~negative regulation of immune response	Tcell	1
GO:0046635~positive regulation of alpha-beta T cell activation	Tcell	1
GO:0007204~elevation of cytosolic calcium ion concentration	Tcell	1
GO:0051480~cytosolic calcium ion homeostasis	Tcell	1
GO:0046634~regulation of alpha-beta T cell activation	Tcell	1
GO:0032831~positive regulation of CD4-positive, CD25-positive, alpha-beta regulatory T cell differentiation	Tcell	1
GO:0001911~negative regulation of leukocyte mediated cytotoxicity	Tcell	1
GO:0031342~negative regulation of cell killing	Tcell	1
GO:0032829~regulation of CD4-positive, CD25-positive, alpha-beta regulatory T cell differentiation	Tcell	1
GO:0001915~negative regulation of T cell mediated cytotoxicity	Tcell	1
GO:0002822~regulation of adaptive immune response based on somatic recombination of immune receptors built from immunoglobulin superfamily domains	Tcell	1
GO:0002819~regulation of adaptive immune response	Tcell	1
GO:0050900~leukocyte migration	Tcell	1
GO:0033089~positive regulation of T cell differentiation in the thymus	Tcell	1
GO:0045591~positive regulation of regulatory T cell differentiation	Tcell	1
GO:0019221~cytokine-mediated signaling pathway	Tcell	1
GO:0050857~positive regulation of antigen receptor-mediated signaling pathway	Tcell	1
GO:0045589~regulation of regulatory T cell differentiation	Tcell	1
GO:0002710~negative regulation of T cell mediated immunity	Tcell	1
GO:0002922~positive regulation of humoral immune response	Tcell	1
GO:0002925~positive regulation of humoral immune response mediated by circulating immunoglobulin	Tcell	1
GO:0050670~regulation of lymphocyte proliferation	Tcell	1
GO:0070663~regulation of leukocyte proliferation	Tcell	1
GO:0032944~regulation of mononuclear cell proliferation	Tcell	1
GO:0002707~negative regulation of lymphocyte mediated immunity	Tcell	1
GO:0002923~regulation of humoral immune response mediated by circulating immunoglobulin	Tcell	1
GO:0002704~negative regulation of leukocyte mediated immunity	Tcell	1
GO:0045576~mast cell activation	Tcell	1
GO:0001914~regulation of T cell mediated cytotoxicity	Tcell	1
GO:0048535~lymph node development	Tcell	1
hsa04514:Cell adhesion molecules (CAMs)	Tcell	1
GO:0002891~positive regulation of immunoglobulin mediated immune response	Tcell	1
GO:0043372~positive regulation of CD4-positive, alpha beta T cell differentiation	Tcell	1
GO:0002820~negative regulation of adaptive immune response	Tcell	1
GO:0002823~negative regulation of adaptive immune response based on somatic recombination of immune receptors built from immunoglobulin superfamily domains	Tcell	1
GO:0033081~regulation of T cell differentiation in the thymus	Tcell	1
GO:0002714~positive regulation of B cell mediated immunity	Tcell	1
GO:0002920~regulation of humoral immune response	Tcell	1
GO:0050854~regulation of antigen receptor-mediated signaling pathway	Tcell	1
GO:0042100~B cell proliferation	Tcell	1
GO:0051283~negative regulation of sequestering of calcium ion	Tcell	1
GO:0051209~release of sequestered calcium ion into cytosol	Tcell	1
GO:0051282~regulation of sequestering of calcium ion	Tcell	1
GO:0043370~regulation of CD4-positive, alpha beta T cell differentiation	Tcell	1
GO:0002698~negative regulation of immune effector process	Tcell	1
GO:0006816~calcium ion transport	Tcell	1
GO:0060402~calcium ion transport into cytosol	Tcell	1
GO:0045058~T cell selection	Tcell	1
GO:0060401~cytosolic calcium ion transport	Tcell	1
GO:0046638~positive regulation of alpha-beta T cell differentiation	Tcell	1
GO:0030101~natural killer cell activation	Tcell	1
GO:0002709~regulation of T cell mediated immunity	Tcell	1
hsa04662:B cell receptor signaling pathway	Tcell	1
GO:0045670~regulation of osteoclast differentiation	Tcell	1
GO:0010740~positive regulation of protein kinase cascade	Tcell	1
GO:0046637~regulation of alpha-beta T cell differentiation	Tcell	1
GO:0015674~di-, tri-valent inorganic cation transport	Tcell	1
GO:0030888~regulation of B cell proliferation	Tcell	1
GO:0007159~leukocyte adhesion	Tcell	1
GO:0002824~positive regulation of adaptive immune response based on somatic recombination of immune receptors built from immunoglobulin superfamily domains	Tcell	1
GO:0032649~regulation of interferon-gamma production	Tcell	1
GO:0002377~immunoglobulin production	Tcell	1
GO:0002821~positive regulation of adaptive immune response	Tcell	1
GO:0002440~production of molecular mediator of immune response	Tcell	1
GO:0030595~leukocyte chemotaxis	Tcell	1
GO:0060326~cell chemotaxis	Tcell	1
GO:0007259~JAK-STAT cascade	Tcell	1
GO:0042102~positive regulation of T cell proliferation	Tcell	1
GO:0002761~regulation of myeloid leukocyte differentiation	Tcell	1
GO:0002700~regulation of production of molecular mediator of immune response	Tcell	1
GO:0046651~lymphocyte proliferation	Tcell	1
GO:0032943~mononuclear cell proliferation	Tcell	1
GO:0070661~leukocyte proliferation	Tcell	1
GO:0006672~ceramide metabolic process	Vegran	1
GO:0046519~sphingoid metabolic process	Vegran	1
GO:0060052~neurofilament cytoskeleton organization	Wang	1
GO:0000768~syncytium formation by plasma membrane fusion	Wang	1
GO:0006949~syncytium formation	Wang	1
GO:0045104~intermediate filament cytoskeleton organization	Wang	1
GO:0009409~response to cold	Wang	1
GO:0045103~intermediate filament-based process	Wang	1
