# Supplementary material for: Genes and functions from breast cancer signatures
Source: BMC Cancer. 2018 Apr 27;18:473. doi: 10.1186/s12885-018-4388-4 (PMC5921990; doi:10.1186/s12885-018-4388-4)
Supplement: Supplementary file 7 — Table S7. The number of common function terms between every two signatures. A matrix of 29 signatures by 29 signatures with the number of common function terms shared by every two signatures. No significantly enriched function terms were found for four signatures (HI, IHC4, Multigene and MAGEA), 29 of the 33 signatures were used for analysis. (CSV 3 kb) [file 12885_2018_4388_MOESM7_ESM.csv]

	Bcell	BCI	CCPS	Chang	Endo	GCN	GGI8	GGI97	HDPP	IGS	IR7	Iwao	LM	Mamma	MBC	MS14	Novel1	Novel2	Olaf	p53	PAM50	Pawitan	Robust	RS	SDPP	SMS	Tcell	Vegran	Wang
Bcell	12	0	0	0	0	1	0	0	6	0	1	0	3	0	2	0	0	7	0	0	0	0	2	1	2	0	8	0	0
BCI	0	12	10	0	4	0	2	12	0	2	0	5	1	2	4	9	0	0	1	0	12	12	12	1	0	0	0	0	6
CCPS	0	10	111	7	11	9	4	72	14	3	0	5	6	7	28	17	0	12	9	1	55	21	54	16	0	1	2	0	13
Chang	0	0	7	50	1	3	0	5	6	2	0	1	3	0	6	0	0	5	3	0	10	1	5	6	2	0	7	1	2
Endo	0	4	11	1	21	0	3	12	4	3	0	3	2	0	5	6	0	4	2	0	14	7	10	4	0	0	1	0	4
GCN	1	0	9	3	0	31	0	5	8	2	0	0	1	2	8	1	0	6	4	0	6	1	3	3	0	0	6	0	0
GGI8	0	2	4	0	3	0	4	4	0	1	0	2	0	0	2	4	0	0	0	0	4	4	4	2	0	0	0	0	4
GGI97	0	12	72	5	12	5	4	143	8	4	0	8	4	11	28	20	0	11	8	0	58	47	76	7	0	1	1	6	15
HDPP	6	0	14	6	4	8	0	8	187	6	1	12	30	4	38	0	0	41	9	5	28	6	21	20	21	0	53	3	3
IGS	0	2	3	2	3	2	1	4	6	41	0	16	2	1	5	3	0	8	5	0	6	2	3	2	0	0	6	0	3
IR7	1	0	0	0	0	0	0	0	1	0	8	0	0	0	5	0	0	0	0	0	0	0	0	0	1	0	2	0	0
Iwao	0	5	5	1	3	0	2	8	12	16	0	74	1	2	16	4	0	11	9	1	17	8	10	12	1	0	8	0	8
LM	3	1	6	3	2	1	0	4	30	2	0	1	65	6	16	1	1	24	2	0	12	2	7	7	4	0	6	1	1
Mamma	0	2	7	0	0	2	0	11	4	1	0	2	6	23	4	4	0	10	3	0	9	9	8	0	1	1	3	0	4
MBC	2	4	28	6	5	8	2	28	38	5	5	16	16	4	187	4	1	35	10	0	30	8	31	10	9	0	33	2	8
MS14	0	9	17	0	6	1	4	20	0	3	0	4	1	4	4	21	0	0	3	0	17	18	19	3	0	1	1	0	9
Novel1	0	0	0	0	0	0	0	0	0	0	0	0	1	0	1	0	7	5	0	0	0	0	0	0	0	0	0	0	0
Novel2	7	0	12	5	4	6	0	11	41	8	0	11	24	10	35	0	5	159	14	2	19	5	13	11	2	0	19	1	4
Olaf	0	1	9	3	2	4	0	8	9	5	0	9	2	3	10	3	0	14	94	1	12	7	8	6	1	0	7	0	5
p53	0	0	1	0	0	0	0	0	5	0	0	1	0	0	0	0	0	2	1	6	0	0	2	2	0	0	0	0	0
PAM50	0	12	55	10	14	6	4	58	28	6	0	17	12	9	30	17	0	19	12	0	163	27	54	45	1	1	8	2	13
Pawitan	0	12	21	1	7	1	4	47	6	2	0	8	2	9	8	18	0	5	7	0	27	59	38	3	0	1	2	0	11
Robust	2	12	54	5	10	3	4	76	21	3	0	10	7	8	31	19	0	13	8	2	54	38	177	16	10	0	30	1	9
RS	1	1	16	6	4	3	2	7	20	2	0	12	7	0	10	3	0	11	6	2	45	3	16	55	1	0	4	1	5
SDPP	2	0	0	2	0	0	0	0	21	0	1	1	4	1	9	0	0	2	1	0	1	0	10	1	31	0	23	0	0
SMS	0	0	1	0	0	0	0	1	0	0	0	0	0	1	0	1	0	0	0	0	1	1	0	0	0	1	0	0	1
Tcell	8	0	2	7	1	6	0	1	53	6	2	8	6	3	33	1	0	19	7	0	8	2	30	4	23	0	199	1	6
Vegran	0	0	0	1	0	0	0	6	3	0	0	0	1	0	2	0	0	1	0	0	2	0	1	1	0	0	1	11	0
Wang	0	6	13	2	4	0	4	15	3	3	0	8	1	4	8	9	0	4	5	0	13	11	9	5	0	1	6	0	27
